# Supplementary material for: Network Analysis-Based Approach for Exploring the Potential Diagnostic Biomarkers of Acute Myocardial Infarction
Source: Front Physiol. 2016 Dec 9;7:615. doi: 10.3389/fphys.2016.00615 (PMC5145872; doi:10.3389/fphys.2016.00615)
Supplement: Supplementary file 1 [file Table1.XLS]

## Sheet: Expression
ID	Genesymbol	KeggID	Description
1007_s_at	DDR1	hsa:780	Discoidin domain receptor family, member 1, isoform CRA_b
1053_at	RFC2	hsa:5982	Replication factor C subunit 2
117_at	HSPA6	hsa:3310	cDNA, FLJ93166, highly similar to Homo sapiens heat shock 70kDa protein 6 (HSP70B') (HSPA6), mRNA
121_at	PAX8	hsa:7849	Paired box gene 8, isoform CRA_c
1255_g_at	GUCA1A	hsa:2978	Guanylyl cyclase-activating protein 1
1294_at	UBA7	hsa:7318	Ubiquitin-like modifier-activating enzyme 7
1316_at	THRA	hsa:7067	cDNA FLJ75155, highly similar to Homo sapiens thyroid hormone receptor, alpha (erythroblasticleukemia viral (v-erb-a) oncogene homolog, avian) (THRA),transcript variant 1, mRNA
1320_at	PTPN21	hsa:11099	Tyrosine-protein phosphatase non-receptor type 21
1405_i_at	CCL5	hsa:6352	C-C motif chemokine 5
1431_at	CYP2E1	hsa:1571	cDNA FLJ75676, highly similar to Homo sapiens cytochrome P450, family 2, subfamily E, polypeptide 1(CYP2E1), mRNA
1438_at	EPHB3	hsa:2049	Receptor protein-tyrosine kinase
1487_at	ESRRA	hsa:2101	Steroid hormone receptor ERR1
1494_f_at	CYP2A6	hsa:1548	Cytochrome P450 2A6
1552256_a_at	SCARB1	hsa:949	Scavenger receptor class B, member 1, isoform CRA_b
1552257_a_at	TTLL12	hsa:23170	Tubulin tyrosine ligase-like family, member 12, isoform CRA_a
1552258_at	LINC00152	hsa:112597	long intergenic non-protein coding RNA 152
1552261_at	WFDC2	hsa:10406	WAP four-disulfide core domain protein 2
1552263_at	MAPK1	hsa:5594	Mitogen-activated protein kinase 1
1552264_a_at	MAPK1	hsa:5594	Mitogen-activated protein kinase 1
1552266_at	ADAM32	hsa:203102	cDNA, FLJ94497, highly similar to Homo sapiens a disintegrin and metalloprotease domain 32 (ADAM32), mRNA
1552269_at	SPATA17	hsa:128153	Spermatogenesis-associated protein 17
1552271_at	PRR22	hsa:163154	proline rich 22
1552272_a_at	PRR22	hsa:163154	proline rich 22
1552274_at	PXK	hsa:54899	cDNA FLJ60559, highly similar to PX domain-containing protein kinase-like protein
1552275_s_at	PXK	hsa:54899	cDNA FLJ60559, highly similar to PX domain-containing protein kinase-like protein
1552276_a_at	VPS18	hsa:57617	Vacuolar protein sorting protein 18, isoform CRA_d
1552277_a_at	MSANTD3	hsa:91283	Chromosome 9 open reading frame 30, isoform CRA_a
1552278_a_at	SLC46A1	hsa:113235	Heme carrier protein 1, isoform CRA_a
1552279_a_at	SLC46A1	hsa:113235	Heme carrier protein 1, isoform CRA_a
1552280_at	TIMD4	hsa:91937	T-cell immunoglobulin and mucin domain-containing protein 4
1552281_at	SLC39A5	hsa:283375	Solute carrier family 39 (Metal ion transporter), member 5, isoform CRA_a
1552283_s_at	ZDHHC11	hsa:79844	Probable palmitoyltransferase ZDHHC11
1552286_at	ATP6V1E2	hsa:90423	V-type proton ATPase subunit E 2
1552287_s_at	AFG3L1P	hsa:172	cDNA FLJ33974 fis, clone DFNES2002550, highly similar to Homo sapiens AFG3 ATPase family gene 3-like 1 (yeast) (AFG3L1), transcript variant 1, mRNA
1552288_at	CILP2	hsa:148113	Cartilage intermediate layer protein 2
1552289_a_at	CILP2	hsa:148113	Cartilage intermediate layer protein 2
1552291_at	PIGX	hsa:54965	HCG40298, isoform CRA_d
1552293_at	TMEM196	hsa:256130	Transmembrane protein 196
1552295_a_at	SLC39A13	hsa:91252	Zinc transporter ZIP13
1552296_at	BEST4	hsa:266675	Bestrophin-4
1552299_at	AK9	hsa:221264	Adenylate kinase 9
1552301_a_at	CORO6	hsa:84940	Coronin-6
1552302_at	TMEM106A	hsa:113277	Transmembrane protein 106A
1552303_a_at	TMEM106A	hsa:113277	Transmembrane protein 106A
1552304_at	ALG10	hsa:84920	cDNA FLJ77385, highly similar to Homo sapiens asparagine-linked glycosylation 10 homolog (yeast, alpha-1,2-glucosyltransferase), mRNA
1552306_at	ALG10	hsa:84920	cDNA FLJ77385, highly similar to Homo sapiens asparagine-linked glycosylation 10 homolog (yeast, alpha-1,2-glucosyltransferase), mRNA
1552307_a_at	TTC39C	hsa:125488	tetratricopeptide repeat domain 39C
1552309_a_at	NEXN	hsa:91624	cDNA FLJ55951, highly similar to Homo sapiens nexilin (F actin binding protein) (NEXN), mRNA
1552310_at	C15orf40	hsa:123207	chromosome 15 open reading frame 40
1552311_a_at	RAX2	hsa:84839	Retina and anterior neural fold homeobox protein 2
1552312_a_at	MFAP3	hsa:4238	Microfibril-associated glycoprotein 3
1552314_a_at	EYA3	hsa:2140	cDNA FLJ61524, highly similar to Eyes absent homolog 3 (EC 3.1.3.48)
1552315_at	GIMAP1	hsa:170575	Immunity associated protein 1
1552316_a_at	GIMAP1	hsa:170575	Immunity associated protein 1
1552318_at	GIMAP1	hsa:170575	Immunity associated protein 1
1552319_a_at	KLK8	hsa:11202	Kallikrein-8
1552320_a_at	CCDC65	hsa:85478	coiled-coil domain containing 65
1552321_a_at	CCDC65	hsa:85478	coiled-coil domain containing 65
1552322_at	FAM122C	hsa:159091	family with sequence similarity 122C
1552323_s_at	FAM122C	hsa:159091	family with sequence similarity 122C
1552325_at	CFAP53	hsa:220136	Cilia- and flagella-associated protein 53
1552326_a_at	CFAP53	hsa:220136	Cilia- and flagella-associated protein 53
1552327_at	ARMCX4	hsa:100131755	Armadillo repeat-containing X-linked protein 4
1552329_at	RBBP6	hsa:5930	E3 ubiquitin-protein ligase RBBP6
1552330_at	CENPBD1	hsa:92806	CENPB DNA-binding domain-containing protein 1
1552332_at	TRIOBP	hsa:11078	TRIO and F-actin-binding protein
1552334_at	TRIOBP	hsa:11078	TRIO and F-actin-binding protein
1552335_at	CATSPER1	hsa:117144	Cation channel sperm-associated protein 1
1552337_s_at	HOXD4	hsa:3233	Homeobox protein Hox-D4
1552338_at	GSC	hsa:145258	Homeobox protein goosecoid
1552340_at	SP7	hsa:121340	Sp7 transcription factor, isoform CRA_a
1552343_s_at	PDE7A	hsa:5150	Phosphodiesterase 7A, isoform CRA_a
1552344_s_at	CNOT7	hsa:29883	cDNA FLJ10347 fis, clone NT2RM2001035, highly similar to CCR4-NOT transcription complex subunit 7
1552347_at	CRYZL1	hsa:9946	Quinone oxidoreductase-like protein 1
1552348_at	PRSS33	hsa:260429	Serine protease 33
1552349_a_at	PRSS33	hsa:260429	Serine protease 33
1552354_at	C19orf26	hsa:255057	Protein Dos
1552355_s_at	C19orf26	hsa:255057	Protein Dos
1552359_at	MCMDC2	hsa:157777	Chromosome 8 open reading frame 45, isoform CRA_a
1552360_a_at	TIRAP	hsa:114609	Toll-interleukin 1 receptor (TIR) domain containing adaptor protein, isoform CRA_a
1552362_a_at	LEAP2	hsa:116842	Liver-expressed antimicrobial peptide 2 isoform
1552364_s_at	MSI2	hsa:124540	cDNA FLJ56904, highly similar to RNA-binding protein Musashi homolog 2
1552365_at	SCIN	hsa:85477	Adseverin
1552367_a_at	SCIN	hsa:85477	Adseverin
1552368_at	CTCFL	hsa:140690	BORIS transcription factor transcript variant A4
1552370_at	C4orf33	hsa:132321	chromosome 4 open reading frame 33
1552372_at	C4orf33	hsa:132321	chromosome 4 open reading frame 33
1552373_s_at	C4orf33	hsa:132321	chromosome 4 open reading frame 33
1552375_at	ZNF333	hsa:84449	Zinc finger protein 333, isoform CRA_a
1552377_s_at	TVP23C	hsa:201158	Golgi apparatus membrane protein TVP23 homolog C
1552378_s_at	RDH10	hsa:157506	Retinol dehydrogenase 10 (All-trans), isoform CRA_a
1552379_at	RDH10	hsa:157506	Retinol dehydrogenase 10 (All-trans), isoform CRA_a
1552381_at	SRSF12	hsa:135295	Serine/arginine-rich splicing factor 12
1552383_at	FAM71A	hsa:149647	Protein FAM71A
1552384_a_at	FAM71A	hsa:149647	Protein FAM71A
1552386_at	GAPT	hsa:202309	Uncharacterized protein
1552388_at	FLJ30901		uncharacterized protein FLJ30901
1552389_at	ERICH5	hsa:203111	glutamate-rich 5
1552390_a_at	ERICH5	hsa:203111	glutamate-rich 5
1552391_at	CCDC185	hsa:164127	coiled-coil domain containing 185
1552393_at	ENTHD1	hsa:150350	ENTH domain containing 1
1552394_a_at	ENTHD1	hsa:150350	ENTH domain containing 1
1552395_at	TSSK3	hsa:81629	Testis-specific serine/threonine-protein kinase 3
1552396_at	WFDC6	hsa:140870	WAP four-disulfide core domain protein 6
1552398_a_at	CLEC12A	hsa:160364	C-type lectin domain family 12 member A
1552399_a_at	BRF1	hsa:2972	BRF1 homolog, subunit of RNA polymerase III transcription initiation factor IIIB (S. cerevisiae), isoform CRA_b
1552400_a_at	C15orf27	hsa:123591	Transmembrane protein C15orf27
1552401_a_at	GRIK1-AS2	hsa:100379661	GRIK1 antisense RNA 2
1552402_at	CALML6	hsa:163688	Calmodulin-like 6, isoform CRA_a
1552405_at	NLRP5	hsa:126206	NACHT, LRR and PYD domains-containing protein 5
1552408_at	ODF4	hsa:146852	Outer dense fiber protein 4
1552409_a_at	ODF4	hsa:146852	Outer dense fiber protein 4
1552410_at	CLEC4F	hsa:165530	cDNA FLJ61608, highly similar to C-type lectin domain family 4 member F
1552411_at	DEFB106B///DEFB106A
1552412_a_at	DEFB106B///DEFB106A
1552414_at	WFDC9	hsa:259240	Protein WFDC9
1552415_a_at	WFDC9	hsa:259240	Protein WFDC9
1552417_a_at	NEDD1	hsa:121441	Neural cell expressed, developmentally down-regulated 1, isoform CRA_a
1552418_at	TTLL10	hsa:254173	Inactive polyglycylase TTLL10
1552419_s_at	TTLL10	hsa:254173	Inactive polyglycylase TTLL10
1552421_a_at	CALR3	hsa:125972	Calreticulin-3
1552422_at	C10orf25	hsa:220979	Uncharacterized protein C10orf25
1552423_at	ETV3	hsa:2117	ETS translocation variant 3
1552424_at	KLHL10	hsa:317719	cDNA FLJ58296, highly similar to Kelch-like protein 10
1552425_a_at	KLHL10	hsa:317719	cDNA FLJ58296, highly similar to Kelch-like protein 10
1552426_a_at	TM2D3	hsa:80213	TM2 domain-containing protein 3
1552427_at	ZNF485	hsa:220992	Zinc finger protein 485, isoform CRA_a
1552430_at	WDR17	hsa:116966	WD repeat domain 17
1552432_at	MFSD6L	hsa:162387	Major facilitator superfamily domain-containing protein 6-like
1552436_a_at	CDH23	hsa:64072	Cadherin-like 23, isoform CRA_a
1552438_a_at	ANKAR	hsa:150709	Ankyrin and armadillo repeat-containing protein
1552439_s_at	MEGF11	hsa:84465	Multiple epidermal growth factor-like domains protein 11
1552440_at	GPR182	hsa:11318	G-protein coupled receptor 182
1552445_a_at	ESX1	hsa:80712	Extraembryonic spermatogenesis homeobox 1-like protein
1552448_a_at	C8orf12	hsa:83656	FAM167A antisense RNA 1
1552449_a_at	SCGB1C1	hsa:147199	Secretoglobin family 1C member 1
1552450_a_at	DNAJC5G	hsa:285126	DnaJ homolog subfamily C member 5G
1552452_at	WDR88	hsa:126248	WD repeat domain 88
1552453_a_at	WDR88	hsa:126248	WD repeat domain 88
1552455_at	PRUNE2	hsa:158471	Protein prune homolog 2
1552456_a_at	MBD3L2	hsa:125997	methyl-CpG binding domain protein 3-like 2
1552457_a_at	ADAMTSL1	hsa:92949	ADAMTS-like protein 1
1552458_at	MBD3L1	hsa:85509	Methyl-CpG-binding domain protein 3-like 1
1552459_a_at	MBD3L1	hsa:85509	Methyl-CpG-binding domain protein 3-like 1
1552461_at	FAM46D	hsa:169966	family with sequence similarity 46, member D
1552463_at	SERPINB11	hsa:89778	cDNA FLJ60285, highly similar to Serpin B11
1552466_x_at	LINC00161	hsa:118421	long intergenic non-protein coding RNA 161
1552467_at	DSCR10	hsa:259234	Down syndrome critical region protein 10
1552468_a_at	DSCR10	hsa:259234	Down syndrome critical region protein 10
1552470_a_at	ABHD11	hsa:83451	Abhydrolase domain containing 11, isoform CRA_d
1552472_a_at	ACAP2	hsa:23527	Arf-GAP with coiled-coil, ANK repeat and PH domain-containing protein 2
1552473_at	GAMT	hsa:2593	cDNA FLJ52994, highly similar to Guanidinoacetate N-methyltransferase (EC2.1.1.2)
1552474_a_at	GAMT	hsa:2593	cDNA FLJ52994, highly similar to Guanidinoacetate N-methyltransferase (EC2.1.1.2)
1552476_s_at	PLCD3	hsa:113026	Phosphoinositide phospholipase C
1552477_a_at	IRF6	hsa:3664	cDNA, FLJ93300, highly similar to Homo sapiens interferon regulatory factor 6 (IRF6), mRNA
1552478_a_at	IRF6	hsa:3664	cDNA, FLJ93300, highly similar to Homo sapiens interferon regulatory factor 6 (IRF6), mRNA
1552480_s_at	PTPRC	hsa:5788	Receptor-type tyrosine-protein phosphatase C
1552481_s_at	MAN1A2	hsa:10905	alpha-1,2-Mannosidase
1552482_at	RAPH1	hsa:65059	Ras-associated and pleckstrin homology domains-containing protein 1
1552484_at	SMCR8	hsa:140775	Smith-Magenis syndrome chromosomal region candidate gene 8 protein
1552485_at	LACTB	hsa:114294	Serine beta-lactamase-like protein LACTB, mitochondrial
1552486_s_at	LACTB	hsa:114294	Serine beta-lactamase-like protein LACTB, mitochondrial
1552487_a_at	BNC1	hsa:646	cDNA FLJ50932, highly similar to Zinc finger protein basonuclin-1
1552489_s_at	MPP4	hsa:58538	MAGUK p55 subfamily member 4
1552490_at	LACE1	hsa:246269	Lactation elevated protein 1
1552491_at	IDI2	hsa:91734	Isopentenyl-diphosphate delta-isomerase 2
1552493_s_at	CYP11B1	hsa:1584	Mitochondrial 11beta-hydroxylase
1552494_at	TAF8	hsa:129685	Taube nuss homolog (Mouse), isoform CRA_a
1552496_a_at	COBL	hsa:23242	Protein cordon-bleu
1552497_a_at	SLAMF6	hsa:114836	cDNA FLJ52047, highly similar to SLAM family member 6
1552498_at	ZSCAN20	hsa:7579	Zinc finger and SCAN domain-containing protein 20
1552499_a_at	ZSCAN20	hsa:7579	Zinc finger and SCAN domain-containing protein 20
1552501_a_at	GPBAR1	hsa:151306	G-protein coupled bile acid receptor 1
1552502_s_at	RHBDL2	hsa:54933	cDNA FLJ40302 fis, clone TESTI2029196, highly similar to Rhomboid-related protein 2 (EC 3.4.21.105)
1552503_at	FRAS1	hsa:80144	Extracellular matrix protein FRAS1
1552504_a_at	BRSK1	hsa:84446	cDNA FLJ43009 fis, clone BRTHA2015406, highly similar to BR serine/threonine-protein kinase 1 (EC 2.7.11.1)
1552506_at	CRB2	hsa:286204	Protein crumbs homolog 2
1552507_at	KCNE4	hsa:23704	cDNA, FLJ93702, highly similar to Homo sapiens potassium voltage-gated channel, Isk-related family, member 4 (KCNE4), mRNA
1552508_at	KCNE4	hsa:23704	cDNA, FLJ93702, highly similar to Homo sapiens potassium voltage-gated channel, Isk-related family, member 4 (KCNE4), mRNA
1552509_a_at	CD300LG	hsa:146894	CMRF35-like molecule 9
1552510_at	SLC34A3	hsa:142680	Sodium-dependent phosphate transport protein 2C
1552511_a_at	CPA6///CPB1
1552514_at	WBP2NL	hsa:164684	Postacrosomal sheath WW domain-binding protein
1552515_at	HIPK1	hsa:204851	Homeodomain interacting protein kinase 1, isoform CRA_f
1552516_a_at	HIPK1	hsa:204851	Homeodomain interacting protein kinase 1, isoform CRA_f
1552518_s_at	MTBP	hsa:27085	Mdm2-binding protein
1552519_at	ACVR1C	hsa:130399	Putative uncharacterized protein ACVR1C
1552520_at	TMEM74	hsa:157753	Transmembrane protein 74, isoform CRA_a
1552521_a_at	TMEM74	hsa:157753	Transmembrane protein 74, isoform CRA_a
1552522_at	TIGD4	hsa:201798	Tigger transposable element-derived protein 4
1552523_a_at	TIGD4	hsa:201798	Tigger transposable element-derived protein 4
1552524_at	ART5	hsa:116969	NAD(P)(+)--arginine ADP-ribosyltransferase
1552526_at	FAM71C	hsa:196472	family with sequence similarity 71, member C
1552528_at	C21orf67	hsa:84536	Uncharacterized protein encoded by LINC01547
1552531_a_at	NLRP11	hsa:204801	NACHT, LRR and PYD domains-containing protein 11
1552532_a_at	ATP6V1C2	hsa:245973	cDNA FLJ77341, highly similar to Homo sapiens ATPase, H+ transporting, lysosomal 42kDa, V1 subunit C isoform 2 (ATP6V1C2), mRNA
1552535_at	CLDN19	hsa:149461	Claudin-19
1552536_at	VTI1A	hsa:143187	Vesicle transport through interaction with t-SNAREs homolog 1A
1552538_a_at	KIF6	hsa:221458	Kinesin-like protein KIF6
1552540_s_at	IQCD	hsa:115811	IQ motif containing D
1552541_at	TAGAP	hsa:117289	T-cell activation Rho GTPase-activating protein
1552542_s_at	TAGAP	hsa:117289	T-cell activation Rho GTPase-activating protein
1552543_a_at	STON2	hsa:85439	Stonin-2
1552544_at	SERPINA12	hsa:145264	Serpin A12
1552546_a_at	LETM2	hsa:137994	cDNA FLJ53240, highly similar to Homo sapiens leucine zipper-EF-hand containing transmembrane protein 2 (LETM2), mRNA
1552548_at	BSND	hsa:7809	Bartter syndrome, infantile, with sensorineural deafness (Barttin)
1552549_a_at	BSND	hsa:7809	Bartter syndrome, infantile, with sensorineural deafness (Barttin)
1552552_s_at	CLEC4C	hsa:170482	cDNA FLJ16003 fis, clone HLUNG2000014, highly similar to C-type lectin domain family 4 member C
1552553_a_at	NLRC4	hsa:58484	NLR family CARD domain-containing protein 4
1552554_a_at	NLRC4	hsa:58484	NLR family CARD domain-containing protein 4
1552555_at	PRSS36	hsa:146547	cDNA FLJ55455, highly similar to Polyserase-2 (EC 3.4.21.-)
1552557_a_at	ZDHHC15	hsa:158866	Palmitoyltransferase ZDHHC15
1552558_a_at	RAI1	hsa:10743	Retinoic acid-induced protein 1
1552559_a_at	CDK15	hsa:65061	Cyclin-dependent kinase 15
1552562_at	ZNF570	hsa:148268	Zinc finger protein 570
1552563_a_at
1552564_at	NUDT9P1	hsa:119369	nudix (nucleoside diphosphate linked moiety X)-type motif 9 pseudogene 1
1552566_at	BTBD16	hsa:118663	BTB (POZ) domain containing 16
1552568_at	RTP3	hsa:83597	Receptor-transporting protein 3
1552569_a_at	RTP3	hsa:83597	Receptor-transporting protein 3
1552570_at	TSPEAR	hsa:54084	Thrombospondin-type laminin G domain and EAR repeat-containing protein
1552572_a_at	MIPOL1	hsa:145282	Mirror-image polydactyly gene 1 protein
1552573_s_at	MIPOL1	hsa:145282	Mirror-image polydactyly gene 1 protein
1552575_a_at	C6orf141	hsa:135398	chromosome 6 open reading frame 141
1552576_at	ALMS1P	hsa:200420	Putative ALMS1-like protein
1552578_a_at	MYO3B	hsa:140469	MYO3B protein
1552579_a_at	ADAM21	hsa:8747	Disintegrin and metalloproteinase domain-containing protein 21
1552580_at	TRIML2	hsa:205860	Probable E3 ubiquitin-protein ligase TRIML2
1552582_at	ABCC13	hsa:150000	Putative ATP-binding cassette sub-family C member 13
1552583_s_at	ABCC13	hsa:150000	Putative ATP-binding cassette sub-family C member 13
1552584_at	IL12RB1	hsa:3594	Interleukin-12 receptor subunit beta-1
1552585_s_at	GTF2A1L	hsa:11036	TFIIA-alpha and beta-like factor
1552586_at	TRPV3	hsa:162514	cDNA FLJ45401 fis, clone BRHIP3028742, highly similar to Transient receptor potential cation channel subfamily V member 3
1552587_at	CNBD1	hsa:168975	cyclic nucleotide binding domain containing 1
1552588_a_at	CNBD1	hsa:168975	cyclic nucleotide binding domain containing 1
1552590_a_at	ABCC12	hsa:94160	ATP-binding cassette, sub-family C (CFTR/MRP), member 12, isoform CRA_a
1552592_at	MMP21	hsa:118856	Matrix metalloproteinase-21
1552594_at	TMEM190	hsa:147744	Transmembrane protein 190
1552596_at	GAS2L2	hsa:246176	GAS2-like protein 2
1552598_at	KCNG4	hsa:93107	Potassium voltage-gated channel, subfamily G, member 4, isoform CRA_b
1552599_at	PXT1	hsa:222659	Peroxisomal testis-specific protein 1
1552602_at	CACNG5	hsa:27091	Voltage-dependent calcium channel gamma-5 subunit
1552604_at	LINC00308	hsa:54143	long intergenic non-protein coding RNA 308
1552605_s_at	LINC00308	hsa:54143	long intergenic non-protein coding RNA 308
1552607_at	FAM223A	hsa:100132967	family with sequence similarity 223, member A (non-protein coding)
1552608_at	WFDC11	hsa:259239	Protein WFDC11
1552609_s_at	IFNL3///IFNL2
1552610_a_at	JAK1	hsa:3716	Jak1 isoform B
1552611_a_at	JAK1	hsa:3716	Jak1 isoform B
1552612_at	CDC42SE2	hsa:56990	CDC42 small effector protein 2
1552613_s_at	CDC42SE2	hsa:56990	CDC42 small effector protein 2
1552615_at	ACACB	hsa:32	cDNA FLJ60369, highly similar to Acetyl-CoA carboxylase 2 (EC 6.4.1.2)
1552616_a_at	ACACB	hsa:32	cDNA FLJ60369, highly similar to Acetyl-CoA carboxylase 2 (EC 6.4.1.2)
1552617_a_at	RFWD2	hsa:64326	cDNA FLJ10416 fis, clone NT2RP1000111, highly similar to RING finger and WD repeat domain protein 2 (EC 6.3.2.-)
1552618_at	STX6	hsa:10228	Syntaxin-6
1552619_a_at	ANLN	hsa:54443	Anillin, actin binding protein (Scraps homolog, Drosophila), isoform CRA_e
1552620_at	SPRR4	hsa:163778	Small proline-rich protein 4
1552621_at	POLR2J2	hsa:246721	DNA-directed RNA polymerase II subunit RPB11-b1
1552622_s_at	LOC441259///POLR2J2
1552623_at	HSH2D	hsa:84941	Hematopoietic SH2 domain-containing protein
1552625_a_at	TRNT1	hsa:51095	tRNA nucleotidyl transferase, CCA-adding, 1, isoform CRA_b
1552626_a_at	TMEM163	hsa:81615	Transmembrane protein 163
1552627_a_at	ARHGAP5	hsa:394	Rho GTPase-activating protein 5
1552628_a_at	HERPUD2	hsa:64224	Uncharacterized protein
1552629_a_at	JMJD6	hsa:23210	Bifunctional arginine demethylase and lysyl-hydroxylase JMJD6
1552630_a_at	SRCAP	hsa:10847	Helicase SRCAP
1552631_a_at	MAP3K6	hsa:9064	Mitogen-activated protein kinase kinase kinase 6
1552632_a_at	ARSG	hsa:22901	Arylsulfatase G, isoform CRA_a
1552633_at	ZNF101	hsa:94039	cDNA FLJ39850 fis, clone SPLEN2014739, highly similar to Zinc finger protein 101
1552634_a_at	ZNF101	hsa:94039	cDNA FLJ39850 fis, clone SPLEN2014739, highly similar to Zinc finger protein 101
1552637_at	PTPN11	hsa:5781	Protein tyrosine phosphatase-2
1552639_at	KLHDC7B	hsa:113730	kelch domain containing 7B
1552641_s_at	ATAD3B///ATAD3A
1552643_at	ZNF626	hsa:199777	Zinc finger protein 626 isoform 1
1552644_a_at	PHC3	hsa:80012	PHC3 protein
1552646_at	IL11RA	hsa:3590	Interleukin-11 receptor subunit alpha
1552648_a_at	TNFRSF10A	hsa:8797	Tumor necrosis factor receptor superfamily member 10a
1552649_a_at	RFFL	hsa:117584	E3 ubiquitin-protein ligase rififylin
1552651_a_at	RFFL	hsa:117584	E3 ubiquitin-protein ligase rififylin
1552652_at	HPS4	hsa:89781	Hermansky-Pudlak syndrome 4 protein
1552656_s_at	UHMK1	hsa:127933	Serine/threonine-protein kinase Kist
1552657_a_at	TXNDC2	hsa:84203	cDNA FLJ61503, moderately similar to Thioredoxin domain-containing protein 2
1552658_a_at	NAV3	hsa:89795	cDNA FLJ54651, highly similar to Homo sapiens neuron navigator 3 (NAV3), mRNA
1552660_a_at	C5orf22	hsa:55322	chromosome 5 open reading frame 22
1552661_at	PCDHGB7	hsa:56099	Protocadherin gamma-B7
1552662_a_at	PCDHGB7	hsa:56099	Protocadherin gamma-B7
1552663_a_at	ERC1	hsa:23085	ELKS/Rab6-interacting/CAST family member 1
1552664_at	FLCN	hsa:201163	Folliculin
1552665_at	JMJD1C-AS1	hsa:84989	JMJD1C antisense RNA 1
1552666_a_at	LRRC7	hsa:57554	Leucine-rich repeat-containing protein 7
1552667_a_at	SH2D3C	hsa:10044	cDNA FLJ78051, highly similar to Homo sapiens SH2 domain containing 3C, mRNA
1552669_at	PPP1R3B	hsa:79660	Protein phosphatase 1 regulatory subunit 3B
1552670_a_at	PPP1R3B	hsa:79660	Protein phosphatase 1 regulatory subunit 3B
1552671_a_at	SLC9A7	hsa:84679	cDNA FLJ32037 fis, clone NTONG2000499, highly similar to Sodium/hydrogen exchanger 7
1552672_a_at	IGSF3	hsa:3321	Immunoglobulin superfamily member 3
1552673_at	RFX6	hsa:222546	DNA-binding protein RFX6
1552674_at	DIRC1	hsa:116093	disrupted in renal carcinoma 1
1552675_at	DNAJB7	hsa:150353	DnaJ homolog subfamily B member 7
1552676_at	UCN3	hsa:114131	Urocortin-3
1552677_a_at	DIP2A	hsa:23181	Disco-interacting protein 2 homolog A
1552678_a_at	USP28	hsa:57646	cDNA FLJ61554, highly similar to Ubiquitin carboxyl-terminal hydrolase 28 (EC 3.1.2.15)
1552680_a_at	CASC5	hsa:57082	Protein CASC5
1552682_a_at	CASC5	hsa:57082	Protein CASC5
1552684_a_at	SENP8	hsa:123228	cDNA FLJ77372, highly similar to Homo sapiens SUMO/sentrin specific peptidase family member 8 (SENP8), mRNA
1552685_a_at	GRHL1	hsa:29841	Grainyhead-like protein 1 homolog
1552686_at	CNBD2	hsa:140894	Cyclic nucleotide-binding domain-containing protein 2
1552687_a_at	CNBD2	hsa:140894	Cyclic nucleotide-binding domain-containing protein 2
1552689_at	CASKIN1	hsa:57524	Caskin-1
1552690_a_at	CACNA2D4	hsa:93589	Voltage-dependent calcium channel subunit alpha-2/delta-4
1552691_at	ARL11	hsa:115761	ADP-ribosylation factor-like protein 11
1552693_at	ARL11	hsa:115761	ADP-ribosylation factor-like protein 11
1552694_at	SLC2A13	hsa:114134	Proton myo-inositol cotransporter
1552695_a_at	SLC2A13	hsa:114134	Proton myo-inositol cotransporter
1552696_at	NIPA1	hsa:123606	Non imprinted in Prader-Willi/Angelman syndrome 1, isoform CRA_a
1552698_at	TUBA3FP	hsa:113691	Alpha tubulin-like, isoform CRA_a
1552701_a_at	CARD16	hsa:114769	Caspase recruitment domain-containing protein 16
1552703_s_at	CARD16///CASP1
1552705_at	DUSP19	hsa:142679	Dual specificity protein phosphatase 19
1552708_a_at	DUSP19	hsa:142679	Dual specificity protein phosphatase 19
1552711_a_at	CYB5D1	hsa:124637	Cytochrome b5 domain-containing protein 1
1552712_a_at	NMNAT2	hsa:23057	cDNA FLJ77295, highly similar to Homo sapiens nicotinamide nucleotide adenylyltransferase 2 (NMNAT2), transcript variant 1, mRNA
1552713_a_at	SLC4A1	hsa:6521	Band 3 anion transport protein
1552714_at	CREG2	hsa:200407	Putative uncharacterized protein CREG2
1552715_a_at	RXFP1	hsa:59350	cDNA FLJ16077 fis, clone MESAN2007440, highly similar to Relaxin receptor 1
1552716_at	SPEF2	hsa:79925	Sperm flagellar protein 2
1552717_s_at	CEP170P1///CEP170
1552718_at	DTD1	hsa:92675	D-tyrosyl-tRNA(Tyr) deacylase 1
1552719_at	CASC4	hsa:113201	Protein CASC4
1552721_a_at	FGF1	hsa:2246	Fibroblast growth factor 1
1552722_at	ARPP21	hsa:10777	cAMP-regulated phosphoprotein 21
1552724_at	RHOXF1	hsa:158800	Rhox homeobox family member 1
1552725_s_at	ADAMTS17	hsa:170691	A disintegrin and metalloproteinase with thrombospondin motifs 17
1552726_at	ADAMTS17	hsa:170691	A disintegrin and metalloproteinase with thrombospondin motifs 17
1552727_s_at	ADAMTS17	hsa:170691	A disintegrin and metalloproteinase with thrombospondin motifs 17
1552729_at	SNHG7	hsa:84973	small nucleolar RNA host gene 7 (non-protein coding)
1552730_at	DHH	hsa:50846	Desert hedgehog protein
1552731_at	ABRA	hsa:137735	Actin-binding Rho-activating protein
1552732_at	ABRA	hsa:137735	Actin-binding Rho-activating protein
1552733_at	KLHDC1	hsa:122773	Kelch domain-containing protein 1
1552734_at	RICTOR	hsa:253260	Rapamycin-insensitive companion of mTOR
1552735_at	PCDHGA4	hsa:56111	Protocadherin gamma-A4
1552736_a_at	NETO1	hsa:81832	Neuropilin (NRP) and tolloid (TLL)-like 1, isoform CRA_a
1552737_s_at	WWP2	hsa:11060	cDNA, FLJ78996, highly similar to NEDD4-like E3 ubiquitin-protein ligase WWP2 (EC 6.3.2.-)
1552738_a_at	ST7L	hsa:54879	Suppressor of tumorigenicity 7 protein-like
1552739_s_at	ST7L	hsa:54879	Suppressor of tumorigenicity 7 protein-like
1552740_at	C2orf15	hsa:150590	Uncharacterized protein C2orf15
1552742_at	KCNH8	hsa:131096	cDNA FLJ50012, highly similar to Potassium voltage-gated channel subfamily H member 8
1552743_at	MCF2L	hsa:23263	cDNA FLJ37449 fis, clone BRAWH2010329, highly similar to GUANINE NUCLEOTIDE EXCHANGE FACTOR DBS
1552745_at	SLCO6A1	hsa:133482	Solute carrier organic anion transporter family member 6A1
1552747_a_at	PP2D1	hsa:151649	Protein phosphatase 2C-like domain-containing protein 1
1552749_a_at	KLC3	hsa:147700	Kinesin light chain 3, isoform CRA_a
1552750_at	CIB3	hsa:117286	CIB3 protein
1552751_a_at	CIB3	hsa:117286	CIB3 protein
1552752_a_at	CADM2	hsa:253559	cDNA FLJ61287, highly similar to Mus musculus cell adhesion molecule 2 (Cadm2), mRNA
1552754_a_at	CADM2	hsa:253559	cDNA FLJ61287, highly similar to Mus musculus cell adhesion molecule 2 (Cadm2), mRNA
1552755_at	C9orf66	hsa:157983	chromosome 9 open reading frame 66
1552757_s_at	C9orf66	hsa:157983	chromosome 9 open reading frame 66
1552758_at	HDAC9	hsa:9734	Histone deacetylase 9
1552760_at	HDAC9	hsa:9734	Histone deacetylase 9
1552761_at	SLC16A11	hsa:162515	Monocarboxylate transporter 11
1552763_at	TMEM67	hsa:91147	cDNA FLJ60309, highly similar to Meckelin
1552765_x_at	TMEM67	hsa:91147	cDNA FLJ60309, highly similar to Meckelin
1552766_at	HS6ST2	hsa:90161	cDNA FLJ58774, highly similar to Heparan-sulfate 6-O-sulfotransferase 2 (EC 2.8.2.-)
1552767_a_at	HS6ST2	hsa:90161	cDNA FLJ58774, highly similar to Heparan-sulfate 6-O-sulfotransferase 2 (EC 2.8.2.-)
1552768_at	CAMKK1	hsa:84254	Calcium/calmodulin-dependent protein kinase kinase 1
1552769_at	ZNF625	hsa:90589	Zinc finger protein 625
1552770_s_at	ZNF563	hsa:147837	Zinc finger protein 563
1552771_a_at	LIN9	hsa:286826	Protein lin-9 homolog
1552772_at	CLEC4D	hsa:338339	C-type lectin domain family 4 member D
1552773_at	CLEC4D	hsa:338339	C-type lectin domain family 4 member D
1552774_a_at	SLC25A27	hsa:9481	cDNA FLJ57819, highly similar to Mitochondrial uncoupling protein 4
1552775_at	GPRC6A	hsa:222545	G-protein coupled receptor family C group 6 member A
1552777_a_at	RAET1E	hsa:135250	RAET1E
1552779_a_at	SLC44A5	hsa:204962	cDNA FLJ60665, highly similar to Choline transporter-like protein 5
1552782_at	SLC44A5	hsa:204962	cDNA FLJ60665, highly similar to Choline transporter-like protein 5
1552783_at	ZNF417	hsa:147687	Zinc finger protein 417
1552785_at	ZNF781	hsa:163115	Uncharacterized protein
1552787_at	HELB	hsa:92797	DNA helicase B
1552788_a_at	HELB	hsa:92797	DNA helicase B
1552789_at	SEC62	hsa:7095	SEC62 protein
1552790_a_at	SEC62	hsa:7095	SEC62 protein
1552791_a_at	TRDN	hsa:10345	cDNA FLJ75524, highly similar to Homo sapiens triadin (TRDN), mRNA
1552792_at	SOCS4	hsa:122809	cDNA FLJ42089 fis, clone TESOP2001166, highly similar to Suppressor of cytokine signaling 4
1552793_at	C8orf31	hsa:286122	chromosome 8 open reading frame 31
1552794_a_at	ZNF547	hsa:284306	Zinc finger protein 547
1552796_a_at	SIM1	hsa:6492	Single-minded homolog 1
1552797_s_at	PROM2	hsa:150696	Prominin 2, isoform CRA_a
1552798_a_at	TLR4	hsa:7099	Toll-like receptor 4
1552799_at	TSNARE1	hsa:203062	t-SNARE domain containing 1
1552800_at	ABHD11	hsa:83451	Abhydrolase domain containing 11, isoform CRA_d
1552801_at	CAPN13	hsa:92291	cDNA FLJ76080, highly similar to Homo sapiens calpain 13 (CAPN13), mRNA
1552803_a_at	STMN1	hsa:3925	Stathmin
1552804_a_at	TIRAP	hsa:114609	Toll-interleukin 1 receptor (TIR) domain containing adaptor protein, isoform CRA_a
1552806_a_at	SIGLEC12///SIGLEC10
1552807_a_at	SIGLEC10	hsa:89790	SIGLEC10 protein
1552808_at	ADAMTSL1	hsa:92949	ADAMTS-like protein 1
1552809_at	RFX4	hsa:5992	Transcription factor RFX4
1552811_at	WFIKKN1	hsa:117166	WAP, Kazal, immunoglobulin, Kunitz and NTR domain-containing protein 1
1552812_a_at	SENP1	hsa:29843	Sentrin-specific protease 1
1552813_at	KLF14	hsa:136259	Krueppel-like factor 14
1552814_a_at	KLF14	hsa:136259	Krueppel-like factor 14
1552816_at	NXNL2	hsa:158046	Nucleoredoxin-like protein 2
1552818_a_at	BRS3	hsa:680	Bombesin receptor subtype-3
1552819_at	LINC00205	hsa:102723489	long intergenic non-protein coding RNA 205
1552822_at	TMX3	hsa:54495	Protein disulfide-isomerase TMX3
1552825_at	ZNF396	hsa:252884	Zinc finger protein 396
1552826_at	SLC26A7	hsa:115111	Anion exchange transporter
1552827_s_at	SLC26A7	hsa:115111	Anion exchange transporter
1552828_at	SNX18	hsa:112574	Sorting nexin-18
1552829_at
1552830_at	FBXO39	hsa:162517	F-box protein 39
1552833_at	B3GNT6	hsa:11041	UDP-GlcNAc:betaGal beta-1,3-N-acetylglucosaminyltransferase 6, isoform CRA_a
1552834_at	B3GNT6	hsa:11041	UDP-GlcNAc:betaGal beta-1,3-N-acetylglucosaminyltransferase 6, isoform CRA_a
1552835_at	DENND1B	hsa:163486	DENN domain-containing protein 1B
1552836_at	ZNF619	hsa:285267	cDNA FLJ51615, highly similar to Zinc finger protein 619
1552837_at	ICK	hsa:22858	Intestinal cell (MAK-like) kinase, isoform CRA_a
1552839_at	FAM71D	hsa:161142	Protein FAM71D
1552841_s_at	BCL2L14	hsa:79370	HCG27697, isoform CRA_a
1552842_at	HS6ST3	hsa:266722	cDNA FLJ45000 fis, clone BRAWH3011331, highly similar to Heparan-sulfate 6-O-sulfotransferase 3
1552843_at	SLC26A1	hsa:10861	SLC26A1 protein
1552845_at	CLDN15	hsa:24146	Claudin-15
1552846_s_at	RAB42	hsa:115273	Putative Ras-related protein Rab-42
1552848_a_at	PTCHD1	hsa:139411	Patched domain-containing protein 1
1552849_at	M1AP	hsa:130951	Meiosis 1 arrest protein
1552851_at	ZSCAN4	hsa:201516	Zinc finger and SCAN domain-containing protein 4
1552852_a_at	ZSCAN4	hsa:201516	Zinc finger and SCAN domain-containing protein 4
1552853_at	VWA5B1	hsa:127731	von Willebrand factor A domain-containing protein 5B1
1552854_a_at	VWA5B1	hsa:127731	von Willebrand factor A domain-containing protein 5B1
1552856_at	LINC00311	hsa:197196	long intergenic non-protein coding RNA 311
1552857_a_at	HTR6	hsa:3362	5-hydroxytryptamine receptor 6
1552858_at	MAGEB6	hsa:158809	Melanoma-associated antigen B6
1552860_at	TCEB3C	hsa:162699	RNA polymerase II transcription factor SIII subunit A3
1552862_at	RUSC1-AS1	hsa:284618	RUSC1 antisense RNA 1
1552863_a_at	CACNG6	hsa:59285	Voltage-dependent calcium channel gamma subunit
1552865_a_at	LMNTD1	hsa:160492	Lamin tail domain-containing protein 1
1552867_at
1552868_at	CIRBP-AS1	hsa:148046	CIRBP antisense RNA 1
1552870_s_at	AXDND1	hsa:126859	axonemal dynein light chain domain containing 1
1552872_at	ASMTL-AS1	hsa:80161	ASMTL antisense RNA 1
1552873_s_at	ASMTL-AS1	hsa:80161	ASMTL antisense RNA 1
1552875_a_at	CD200R1	hsa:131450	cDNA FLJ52839, highly similar to Cell surface glycoprotein OX2 receptor
1552876_at	LINC00334		long intergenic non-protein coding RNA 334
1552877_s_at	LINC00334		long intergenic non-protein coding RNA 334
1552878_at	ATOH7	hsa:220202	Protein atonal homolog 7
1552879_a_at	ATOH7	hsa:220202	Protein atonal homolog 7
1552880_at	SEC16B	hsa:89866	Leucine zipper transcription regulator 2, isoform CRA_a
1552882_a_at	AMER1	hsa:139285	APC membrane recruitment protein 1
1552884_at	NKX6-3	hsa:157848	Homeobox protein Nkx-6.3
1552885_a_at	NKX6-3	hsa:157848	Homeobox protein Nkx-6.3
1552887_at	TBATA	hsa:219793	Protein TBATA
1552889_a_at	EXOC3L2	hsa:90332	Exocyst complex component 3-like protein 2
1552890_a_at	CABP4	hsa:57010	Calcium binding protein 4, isoform CRA_b
1552892_at	TNFRSF13C	hsa:115650	Tumor necrosis factor receptor superfamily, member 13C
1552893_at	CAMK2N2	hsa:94032	Calcium/calmodulin-dependent protein kinase II inhibitor 2
1552895_a_at	ANKRD30BP2	hsa:149992	ankyrin repeat domain 30B pseudogene 2
1552897_a_at	KCNG3	hsa:170850	Potassium voltage-gated channel subfamily G member 3
1552898_a_at	KCNG3	hsa:170850	Potassium voltage-gated channel subfamily G member 3
1552899_at	LINC01312	hsa:154089	long intergenic non-protein coding RNA 1312
1552900_a_at	LINC01312	hsa:154089	long intergenic non-protein coding RNA 1312
1552902_a_at	FOXP2	hsa:93986	Forkhead box P2, isoform CRA_f
1552903_at	B4GALNT2	hsa:124872	Beta 1,4 N-acetylgalactosaminyltransferase/betal,4 GalNAcT/Sda-GalNAcT
1552904_at	NETO1	hsa:81832	Neuropilin (NRP) and tolloid (TLL)-like 1, isoform CRA_a
1552906_at	FMR1NB	hsa:158521	Fragile X mental retardation 1 neighbor protein
1552908_at	GCSAML	hsa:148823	germinal center-associated, signaling and motility-like
1552910_at	SIGLEC11	hsa:114132	Sialic acid-binding Ig-like lectin 11
1552911_at	SIGLEC11	hsa:114132	Sialic acid-binding Ig-like lectin 11
1552912_a_at	IL23R	hsa:149233	Interleukin 23 receptor
1552913_at	MAGEB18	hsa:286514	Melanoma-associated antigen B18
1552914_a_at	CD276	hsa:80381	cDNA FLJ78639
1552915_at	IFNL2	hsa:282616	Interferon lambda-2
1552917_at	IFNL1	hsa:282618	IFN-lambda1
1552919_at	C4orf36	hsa:132989	chromosome 4 open reading frame 36
1552921_a_at	FIGNL1	hsa:63979	cDNA FLJ14631 fis, clone NT2RP2000660, highly similar to Homo sapiens fidgetin-like 1 (FIGNL1), mRNA
1552922_at	RIMS1	hsa:22999	Regulating synaptic membrane exocytosis protein 1
1552923_a_at	PITPNM2	hsa:57605	PITPNM2 protein
1552924_a_at	PITPNM2	hsa:57605	PITPNM2 protein
1552925_at	PCDH10	hsa:57575	Protocadherin 10
1552927_at	TAB3	hsa:257397	cDNA FLJ60687, highly similar to Mitogen-activated protein kinase kinase kinase7-interacting protein 3
1552928_s_at	TAB3	hsa:257397	cDNA FLJ60687, highly similar to Mitogen-activated protein kinase kinase kinase7-interacting protein 3
1552929_at	GRK7	hsa:131890	G protein-coupled receptor kinase 7
1552930_at	MMEL1	hsa:79258	cDNA FLJ35739 fis, clone TESTI2003824, highly similar to Homo sapiens mel transforming oncogene-like 1 (MELL1), mRNA
1552931_a_at	PDE8A	hsa:5151	Phosphodiesterase 8A, isoform CRA_a
1552932_at	NLRP6	hsa:171389	NACHT, LRR and PYD domains-containing protein 6
1552933_at	AKNAD1	hsa:254268	Protein AKNAD1
1552935_at	ZCCHC5	hsa:203430	Zinc finger CCHC domain-containing protein 5
1552937_s_at	ATRIP	hsa:84126	Three prime repair exonuclease 1, isoform CRA_b
1552938_at	ZIC5	hsa:85416	Zinc finger protein ZIC 5
1552939_at	ANGPT1	hsa:284	cDNA FLJ61084, highly similar to Angiopoietin-1
1552940_at	TEDDM1	hsa:127670	Transmembrane epididymal protein 1
1552942_at	LOC149373	hsa:149373	uncharacterized LOC149373
1552943_at	GABRG1	hsa:2565	cDNA FLJ78149, highly similar to Homo sapiens gamma-aminobutyric acid (GABA) A receptor, gamma 1, mRNA
1552944_a_at	PANX2	hsa:56666	Pannexin
1552946_at	ZNF114	hsa:163071	Zinc finger protein 114
1552947_x_at	ZNF114	hsa:163071	Zinc finger protein 114
1552948_at	CCDC27	hsa:148870	coiled-coil domain containing 27
1552950_at	C15orf26	hsa:161502	chromosome 15 open reading frame 26
1552952_at	RBMY2FP	hsa:159162	RNA binding motif protein, Y-linked, family 2, member F pseudogene
1552953_a_at	NEUROD2	hsa:4761	Neurogenic differentiation factor 2
1552954_at	C5orf17		chromosome 5 open reading frame 17
1552955_at	LINC00208	hsa:83655	long intergenic non-protein coding RNA 208
1552957_at	DNAH6	hsa:1768	DNAH6 variant protein
1552960_at	LRRC15	hsa:131578	Leucine-rich repeat-containing protein 15
1552961_at
1552964_at
1552965_a_at	B3GNT7	hsa:93010	UDP-GlcNAc:betaGal beta-1,3-N-acetylglucosaminyltransferase 7
1552967_at	ZNF645	hsa:158506	E3 ubiquitin-protein ligase ZNF645
1552969_a_at	ZMYM6	hsa:9204	cDNA FLJ58290, highly similar to Zinc finger MYM-type protein 6
1552970_s_at	ZMYM6	hsa:9204	cDNA FLJ58290, highly similar to Zinc finger MYM-type protein 6
1552971_at	SGCZ	hsa:137868	Zeta-sarcoglycan
1552972_at
1552973_at	WNT9B	hsa:7484	Protein Wnt-9b
1552974_at
1552975_x_at
1552976_at	DNAJB13	hsa:374407	DnaJ homolog subfamily B member 13
1552977_a_at	CNPY3	hsa:10695	Protein canopy homolog 3
1552978_a_at	SCAMP1	hsa:9522	Secretory carrier-associated membrane protein 1
1552979_at	LINC00471	hsa:151477	long intergenic non-protein coding RNA 471
1552980_at	HAS3	hsa:3038	Hyaluronan synthase 3 variant 2
1552982_a_at	FGF4	hsa:2249	Fibroblast growth factor 4
1552985_at	SLC30A8	hsa:169026	Zinc transporter 8
1552986_at	LOC142937		uncharacterized protein BC008131
1552987_a_at	LOC439933	hsa:439933	uncharacterized LOC439933
1552988_at	C11orf65	hsa:160140	chromosome 11 open reading frame 65
1552990_at	FAM71E2	hsa:284418	family with sequence similarity 71, member E2
1552991_at	OR5P2	hsa:120065	Olfactory receptor-like protein JCG4
1552993_at	DYDC1	hsa:143241	DPY30 domain containing 1
1552995_at	IL27	hsa:246778	Interleukin-27 subunit alpha
1552997_a_at	IQCF1	hsa:132141	IQ motif containing F1
1552998_at	DEFB125	hsa:245938	Beta-defensin 125
1552999_a_at	WFDC10B	hsa:280664	Protein WFDC10B
1553002_at	DEFB105B///DEFB105A
1553003_at	PKHD1	hsa:5314	Fibrocystin
1553004_at	PKD1L1	hsa:168507	Polycystic kidney disease protein 1-like 1
1553006_at	GPR112	hsa:139378	Probable G-protein coupled receptor 112
1553007_a_at	TENM1	hsa:10178	ODZ1 protein
1553009_s_at	REXO1L1P	hsa:254958	Putative exonuclease GOR
1553011_at	TAF1L	hsa:138474	Transcription initiation factor TFIID subunit 1-like
1553013_at	CNTNAP5	hsa:129684	Contactin-associated protein-like 5
1553015_a_at	RECQL4	hsa:9401	ATP-dependent DNA helicase Q4
1553016_at	GPR113	hsa:165082	cDNA FLJ16767 fis, clone BRAWH3015260, highly similar to Probable G-protein coupled receptor 113
1553019_at	TMC2	hsa:117532	Transmembrane channel-like protein 2
1553020_at	SMCR5	hsa:140771	Smith-Magenis syndrome chromosome region, candidate 5 (non-protein coding)
1553021_s_at	BICD2	hsa:23299	Protein bicaudal D homolog 2
1553022_at	ZIM3	hsa:114026	Zinc finger, imprinted 3
1553023_a_at	NOX5	hsa:79400	NOX5 variant lacking EF hands
1553024_at	DAOA-AS1	hsa:282706	DAOA antisense RNA 1
1553025_at	GPR126	hsa:57211	cDNA FLJ54856, highly similar to Homo sapiens G protein-coupled receptor 126 (GPR126), transcript variant b1, mRNA
1553027_a_at	KLHL4	hsa:56062	Kelch-like protein 4
1553028_at	GPR156	hsa:165829	Probable G-protein-coupled receptor 156
1553030_a_at	SUOX	hsa:6821	Sulfite oxidase, isoform CRA_a
1553031_at	GPR115	hsa:221393	Probable G-protein coupled receptor 115
1553032_at	IL31RA	hsa:133396	Interleukin-31 receptor subunit alpha
1553033_at	SYTL5	hsa:94122	Synaptotagmin-like protein 5
1553034_at	SDCCAG8	hsa:10806	Serologically defined colon cancer antigen 8
1553036_at	GPR111	hsa:222611	Probable G-protein-coupled receptor 111
1553037_a_at	SYN2	hsa:6854	Synapsin II, isoform CRA_a
1553039_a_at	ASB10	hsa:136371	Ankyrin repeat and SOCS box-containing 10
1553041_at	HTR3C	hsa:170572	5-hydroxytryptamine receptor 3C
1553042_a_at	NFKBID	hsa:84807	NF-kappa-B inhibitor delta
1553043_a_at	CD300LF	hsa:146722	CMRF35-like molecule 1
1553044_at	GJA10	hsa:84694	Gap junction alpha-10 protein
1553045_at	WNT9A	hsa:7483	Protein Wnt-9a
1553046_s_at	GAL3ST2	hsa:64090	Galactose-3-O-sulfotransferase 2
1553047_at	PIP4K2B	hsa:8396	Phosphatidylinositol 5-phosphate 4-kinase type-2 beta
1553048_a_at	PIP4K2B	hsa:8396	Phosphatidylinositol 5-phosphate 4-kinase type-2 beta
1553051_s_at	ODF3	hsa:113746	Outer dense fiber protein 3
1553052_at	WFDC13	hsa:164237	WAP four-disulfide core domain protein 13
1553053_at	LINC00521	hsa:256369	long intergenic non-protein coding RNA 521
1553055_a_at	SLFN5	hsa:162394	cDNA FLJ52100
1553057_at	SERPINB12	hsa:89777	SERPINB12 protein
1553058_at	GIPC3	hsa:126326	GIPC PDZ domain containing family, member 3
1553059_at	PGLYRP3	hsa:114771	Peptidoglycan recognition protein 3
1553060_at	PSKH2	hsa:85481	Serine/threonine-protein kinase H2
1553061_at	OR6W1P	hsa:89883	olfactory receptor, family 6, subfamily W, member 1 pseudogene
1553062_at	MOGAT1	hsa:116255	2-acylglycerol O-acyltransferase 1
1553063_at	GPR78	hsa:27201	cDNA, FLJ93511, highly similar to Homo sapiens G protein-coupled receptor 78 (GPR78), mRNA
1553064_at	H1FOO	hsa:132243	Histone H1oo
1553066_at	TAAR9	hsa:134860	Trace amine-associated receptor 9
1553067_a_at	GNRHR2	hsa:114814	Type II gonadotropin-releasing hormone receptor splice variant
1553069_at	BRWD1-IT2		BRWD1 intronic transcript 2 (non-protein coding)
1553070_a_at	MYOZ3	hsa:91977	Myozenin-3
1553071_a_at	MYOZ3	hsa:91977	Myozenin-3
1553072_at	BNIPL	hsa:149428	Bcl-2/adenovirus E1B 19 kDa-interacting protein 2-like protein
1553074_at	ASB11	hsa:140456	Putative uncharacterized protein DKFZp779E2460
1553075_a_at	OFCC1	hsa:266553	Orofacial cleft 1 candidate gene 1 protein
1553076_at	OFCC1	hsa:266553	Orofacial cleft 1 candidate gene 1 protein
1553077_at	SDR9C7	hsa:121214	Short-chain dehydrogenase/reductase family 9C member 7
1553078_at	OR5P3	hsa:120066	Olfactory receptor 5P3
1553079_at	TRIM40	hsa:135644	Tripartite motif-containing protein 40
1553080_at	CSN1S2AP	hsa:286828	HCG2036852
1553081_at	WFDC12	hsa:128488	WAP four-disulfide core domain protein 12
1553082_at	CRYGN	hsa:155051	crystallin, gamma N
1553083_at
1553084_at	STARD6	hsa:147323	StAR-related lipid transfer protein 6
1553086_at	C11orf40	hsa:143501	chromosome 11 open reading frame 40
1553087_at	C18orf12	hsa:84322	chromosome 18 open reading frame 12
1553088_a_at	BCL2L11	hsa:10018	Bcl-2-like protein 11
1553089_a_at	WFDC2	hsa:10406	WAP four-disulfide core domain protein 2
1553093_a_at	DEFB119	hsa:245932	Beta-defensin 119
1553094_at	TAC4	hsa:255061	Tachykinin-4
1553096_s_at	BCL2L11	hsa:10018	Bcl-2-like protein 11
1553099_at	TIGD1	hsa:200765	Putative transposase
1553101_a_at	ALKBH5	hsa:54890	RNA demethylase ALKBH5
1553102_a_at	CCDC69	hsa:26112	coiled-coil domain containing 69
1553103_at	NFX1	hsa:4799	NFX1 protein
1553105_s_at	DSG2	hsa:1829	Desmoglein-2
1553106_at	C5orf24	hsa:134553	chromosome 5 open reading frame 24
1553107_s_at	C5orf24	hsa:134553	chromosome 5 open reading frame 24
1553108_at	C5orf24	hsa:134553	chromosome 5 open reading frame 24
1553111_a_at	KBTBD6	hsa:89890	Kelch repeat and BTB domain-containing protein 6
1553112_s_at	CDK8	hsa:1024	cDNA FLJ56916, highly similar to Cell division protein kinase 8 (EC 2.7.11.22)
1553113_s_at	CDK8	hsa:1024	cDNA FLJ56916, highly similar to Cell division protein kinase 8 (EC 2.7.11.22)
1553114_a_at	PTK6	hsa:5753	cDNA FLJ56703, highly similar to Tyrosine-protein kinase 6 (EC 2.7.10.2)
1553115_at	NKD1	hsa:85407	Protein naked cuticle homolog 1
1553117_a_at	STK38	hsa:11329	Serine/threonine kinase 38, isoform CRA_a
1553118_at	THEM4	hsa:117145	Acyl-coenzyme A thioesterase THEM4
1553120_at	CLSPN	hsa:63967	Claspin
1553122_s_at	RBAK	hsa:57786	RB-associated KRAB zinc finger protein
1553123_at	WDR62	hsa:284403	WD repeat-containing protein 62
1553125_x_at	WDR62	hsa:284403	WD repeat-containing protein 62
1553126_a_at	SLC39A12	hsa:221074	cDNA FLJ50768, highly similar to Homo sapiens solute carrier family 39 (zinc transporter), member 12 (SLC39A12), mRNA
1553127_a_at	RNF168	hsa:165918	E3 ubiquitin-protein ligase RNF168
1553129_at	SVEP1	hsa:79987	Sushi, von Willebrand factor type A, EGF and pentraxin domain-containing protein 1
1553130_at	LOC652276	hsa:652276	potassium channel tetramerization domain containing 5 pseudogene
1553131_a_at	GATA4	hsa:2626	cDNA FLJ39741 fis, clone SMINT2016544, highly similar to TRANSCRIPTION FACTOR GATA-4
1553132_a_at	TC2N	hsa:123036	Tandem C2 domains nuclear protein
1553133_at	C9orf72	hsa:203228	Protein C9orf72
1553134_s_at	C9orf72	hsa:203228	Protein C9orf72
1553136_at	KCTD18	hsa:130535	Potassium channel tetramerisation domain containing 18, isoform CRA_a
1553137_s_at	KLF11	hsa:8462	cDNA, FLJ96388, highly similar to Homo sapiens TGFB inducible early growth response 2 (TIEG2), mRNA
1553138_a_at	ANKLE1	hsa:126549	ankyrin repeat and LEM domain containing 1
1553139_s_at	PLXNA3	hsa:55558	Plexin-A3
1553140_at	PELO	hsa:53918	HCG2002731, isoform CRA_a
1553141_at	LACC1	hsa:144811	laccase (multicopper oxidoreductase) domain containing 1
1553142_at	LACC1	hsa:144811	laccase (multicopper oxidoreductase) domain containing 1
1553145_at	TAPT1-AS1	hsa:202020	TAPT1 antisense RNA 1 (head to head)
1553146_at	C3orf30	hsa:152405	chromosome 3 open reading frame 30
1553147_at	RANBP3L	hsa:202151	Ran-binding protein 3-like
1553148_a_at	SNX13	hsa:23161	Sorting nexin 13, isoform CRA_b
1553150_at	KDM1B	hsa:221656	Lysine-specific histone demethylase 1B
1553151_at	ATP6V0D2	hsa:245972	ATPase, H+ transporting, lysosomal 38kDa, V0 subunit d2, isoform CRA_a
1553153_at	ATP6V0D2	hsa:245972	ATPase, H+ transporting, lysosomal 38kDa, V0 subunit d2, isoform CRA_a
1553155_x_at	ATP6V0D2	hsa:245972	ATPase, H+ transporting, lysosomal 38kDa, V0 subunit d2, isoform CRA_a
1553156_at	LHX4	hsa:89884	LIM homeobox protein 4
1553157_at	LHX4	hsa:89884	LIM homeobox protein 4
1553158_at	CEP19	hsa:84984	Centrosomal protein of 19 kDa
1553159_at	DNAH11	hsa:8701	Dynein, axonemal, heavy polypeptide 11, isoform CRA_c
1553162_x_at	PROSER3	hsa:148137	proline and serine rich 3
1553163_at	ADPRHL1	hsa:113622	[Protein ADP-ribosylarginine] hydrolase-like protein 1
1553165_at	SYNRG	hsa:11276	Synergin gamma
1553166_at	CDH24	hsa:64403	Cadherin-24
1553167_a_at	SEPSECS	hsa:51091	Soluble liver antigen/liver pancreas antigen, isoform CRA_a
1553168_at	GRIK5	hsa:2901	Glutamate receptor ionotropic, kainate 5
1553169_at	LRRN4	hsa:164312	Leucine-rich repeat neuronal protein 4
1553171_x_at	LRRN4	hsa:164312	Leucine-rich repeat neuronal protein 4
1553172_at	ZNF777	hsa:27153	KIAA1285 protein
1553174_at	JPH2	hsa:57158	cDNA FLJ51473, highly similar to Junctophilin-2
1553175_s_at	PDE5A	hsa:8654	cGMP-specific 3',5'-cyclic phosphodiesterase
1553176_at	SH2D1B	hsa:117157	SH2 domain-containing protein 1B
1553177_at	SH2D1B	hsa:117157	SH2 domain-containing protein 1B
1553178_a_at	SSTR3	hsa:6753	Somatostatin receptor type 3
1553179_at	ADAMTS19	hsa:171019	cDNA FLJ16042 fis, clone BRAMY2021498, highly similar to ADAMTS-19
1553180_at	ADAMTS19	hsa:171019	cDNA FLJ16042 fis, clone BRAMY2021498, highly similar to ADAMTS-19
1553181_at	DDX31	hsa:64794	cDNA FLJ59786, highly similar to Probable ATP-dependent RNA helicase DDX31 (EC 3.6.1.-)
1553183_at	UMODL1	hsa:89766	Uromodulin-like 1 protein variant 6
1553185_at	RASEF	hsa:158158	cDNA FLJ75033, highly similar to Homo sapiens RAS and EF-hand domain containing (RASEF), mRNA
1553186_x_at	RASEF	hsa:158158	cDNA FLJ75033, highly similar to Homo sapiens RAS and EF-hand domain containing (RASEF), mRNA
1553188_s_at	PARD3B	hsa:117583	Partitioning defective 3 homolog B
1553190_s_at	PARD3B	hsa:117583	Partitioning defective 3 homolog B
1553191_at	DST	hsa:667	cDNA FLJ55162, highly similar to Bullous pemphigoid antigen 1 isoforms 1/2/3/4/5/8
1553192_at	ZNF441	hsa:126068	Zinc finger protein 441
1553193_at	ZNF441	hsa:126068	Zinc finger protein 441
1553194_at	NEGR1	hsa:257194	Putative uncharacterized protein DKFZp686P14120
1553196_a_at	FCRL3	hsa:115352	Fc receptor-like protein 3
1553197_at	DCAF4L2	hsa:138009	DDB1 and CUL4 associated factor 4-like 2
1553199_at	DCAF4L2	hsa:138009	DDB1 and CUL4 associated factor 4-like 2
1553202_at	STOX1	hsa:219736	Storkhead-box protein 1
1553204_at	C20orf166-AS1	hsa:253868	C20orf166 antisense RNA 1
1553205_at	C20orf166-AS1	hsa:253868	C20orf166 antisense RNA 1
1553207_at	ARL10	hsa:285598	ADP-ribosylation factor-like protein 10
1553208_s_at	ARL10	hsa:285598	ADP-ribosylation factor-like protein 10
1553209_at	RNFT2	hsa:84900	Transmembrane protein 118, isoform CRA_b
1553211_at	ANKFN1	hsa:162282	ankyrin-repeat and fibronectin type III domain containing 1
1553212_at	KRT78	hsa:196374	cDNA FLJ54374, highly similar to Homo sapiens keratin 78 (KRT78), mRNA
1553213_a_at	KRT78	hsa:196374	cDNA FLJ54374, highly similar to Homo sapiens keratin 78 (KRT78), mRNA
1553214_a_at
1553215_s_at
1553216_at	ZNF41	hsa:7592	Zinc finger protein 41, isoform CRA_d
1553217_s_at	ZNF41	hsa:7592	Zinc finger protein 41, isoform CRA_d
1553218_a_at	ZNF512	hsa:84450	cDNA FLJ52441, highly similar to Zinc finger protein 512
1553219_a_at	AMMECR1	hsa:9949	AMME syndrome candidate gene 1 protein
1553220_at	FAM117B	hsa:150864	family with sequence similarity 117, member B
1553221_at	ZNF583	hsa:147949	Zinc finger protein 583
1553222_at	OXER1	hsa:165140	Oxoeicosanoid receptor 1
1553224_at	LUZP1	hsa:7798	Leucine zipper protein 1
1553225_s_at	ZNF75D	hsa:7626	cDNA FLJ35028 fis, clone OCBBF2015645, highly similar to Homo sapiens zinc finger protein 75 (D8C6) (ZNF75), mRNA
1553226_at	LINC00052	hsa:145978	Putative uncharacterized protein encoded by LINC00052
1553227_s_at	BRWD1	hsa:54014	Bromodomain and WD repeat-containing protein 1
1553228_at	CCDC89	hsa:220388	Coiled-coil domain-containing protein 89
1553229_at	ZNF572	hsa:137209	Zinc finger protein 572
1553232_at	RMDN2	hsa:151393	Regulator of microtubule dynamics protein 2
1553234_at	ADAMTS18	hsa:170692	A disintegrin and metalloproteinase with thrombospondin motifs 18
1553235_at	PCDHAC1	hsa:56135	Protocadherin alpha subfamily C, 1
1553237_x_at	PCDHAC1	hsa:56135	Protocadherin alpha subfamily C, 1
1553238_a_at	HIPK4	hsa:147746	cDNA FLJ53935, highly similar to Homeodomain-interacting protein kinase 4 (EC 2.7.11.1)
1553239_at	FAM124A	hsa:220108	family with sequence similarity 124A
1553241_at	NKAIN3	hsa:286183	Sodium/potassium-transporting ATPase subunit beta-1-interacting protein 3
1553243_at	ITIH5	hsa:80760	Inter-alpha-trypsin inhibitor heavy chain H5
1553244_at	FANCB	hsa:2187	Fanconi anemia group B protein
1553246_a_at	POMK	hsa:84197	Protein O-mannose kinase
1553247_a_at	ZNF709	hsa:163051	Zinc finger protein 709
1553248_at	CCDC57	hsa:284001	coiled-coil domain containing 57
1553249_at	SMC1B	hsa:27127	Structural maintenance of chromosomes protein 1B
1553252_a_at	BRWD3	hsa:254065	Bromodomain and WD repeat-containing protein 3
1553253_at	ASB16	hsa:92591	Ankyrin repeat and SOCS box protein 16
1553254_at	MAGEE2	hsa:139599	melanoma antigen family E, 2
1553255_at	ERVV-1	hsa:147664	Endogenous retrovirus group V member 1 Env polyprotein
1553257_at	GAL3ST3	hsa:89792	Galactose-3-O-sulfotransferase 3
1553258_at	FLJ30679	hsa:146512	uncharacterized protein FLJ30679
1553260_s_at	ALS2CR11	hsa:151254	amyotrophic lateral sclerosis 2 (juvenile) chromosome region, candidate 11
1553261_x_at	ALS2CR11	hsa:151254	amyotrophic lateral sclerosis 2 (juvenile) chromosome region, candidate 11
1553262_a_at	UTS2R	hsa:2837	Urotensin-2 receptor
1553263_at	USH1G	hsa:124590	Usher syndrome type-1G protein
1553264_a_at	SYN1	hsa:6853	Synapsin-1
1553265_at	SLC23A3	hsa:151295	Solute carrier family 23 member 3
1553266_at	CNOT6L	hsa:246175	CCR4-NOT transcription complex subunit 6-like
1553267_a_at	CNOT6L	hsa:246175	CCR4-NOT transcription complex subunit 6-like
1553268_at	RHBDL3	hsa:162494	RHBDL3 protein
1553269_at	ZNF718	hsa:255403	Zinc finger protein 718
1553271_at	DIP2B	hsa:57609	Putative uncharacterized protein DKFZp686M1483
1553272_at	SLC36A1	hsa:206358	Dct1
1553274_a_at	SNRNP48	hsa:154007	U11/U12 small nuclear ribonucleoprotein 48 kDa protein
1553275_s_at
1553276_at	ZNF560	hsa:147741	Zinc finger protein 560
1553277_at	RTTN	hsa:25914	Rotatin
1553279_at	BTNL9	hsa:153579	Butyrophilin-like protein 9
1553280_at	PUS10	hsa:150962	cDNA FLJ77651
1553281_at	PLCXD2	hsa:257068	PI-PLC X domain-containing protein 2
1553282_at	C21orf128	hsa:150147	UMODL1 antisense RNA 1
1553284_s_at	LMLN	hsa:89782	cDNA FLJ60137, highly similar to Homo sapiens leishmanolysin-like (metallopeptidase M8 family) (LMLN), mRNA
1553285_s_at	RAD9B	hsa:144715	RAD9 homolog B (S. cerevisiae), isoform CRA_b
1553286_at	ZNF555	hsa:148254	Zinc finger protein 555
1553288_a_at	NYAP1	hsa:222950	Neuronal tyrosine-phosphorylated phosphoinositide-3-kinase adapter 1
1553292_s_at	SGK494	hsa:124923	Uncharacterized protein
1553293_at	MRGPRX3	hsa:117195	Mas-related G-protein-coupled receptor member X3
1553295_at	ABCA13	hsa:154664	ATP-binding cassette sub-family A member 13
1553296_at	GPR128	hsa:84873	G protein-coupled receptor 128
1553297_a_at	CSF3R	hsa:1441	Granulocyte colony-stimulating factor receptor
1553298_at	C17orf77	hsa:146723	Uncharacterized protein C17orf77
1553299_at	DUSP5P1	hsa:574029	dual specificity phosphatase 5 pseudogene 1
1553300_a_at	DGKH	hsa:160851	Diacylglycerol kinase eta
1553301_a_at	TMEM182	hsa:130827	Transmembrane protein 182
1553303_at	C16orf46	hsa:123775	Uncharacterized protein C16orf46
1553304_at	LSM14B	hsa:149986	Protein LSM14 homolog B
1553306_at	CASP8	hsa:841	HCG16983, isoform CRA_b
1553310_at	PLB1	hsa:151056	Phospholipase B1, membrane-associated
1553311_at	C20orf197	hsa:284756	chromosome 20 open reading frame 197
1553313_s_at	SLC5A3	hsa:6526	Sodium/myo-inositol cotransporter
1553314_a_at	KIF19	hsa:124602	Kinesin-like protein KIF19
1553315_at	SLFNL1	hsa:200172	Schlafen-like protein 1
1553316_at	GPR82	hsa:27197	Probable G-protein coupled receptor 82
1553317_s_at	GPR82	hsa:27197	Probable G-protein coupled receptor 82
1553318_at	RIBC1	hsa:158787	RIB43A domain with coiled-coils 1
1553319_at	OXGR1	hsa:27199	cDNA FLJ16066 fis, clone TRACH2006387, highly similar to 2-oxoglutarate receptor 1
1553320_s_at	CDC14C	hsa:168448	Putative uncharacterized protein MGC26484
1553321_a_at	SULT1C4	hsa:27233	Sulfotransferase 1C4
1553322_s_at	TEAD1	hsa:7003	Transcriptional enhancer factor TEF-1
1553323_a_at	CATSPER2	hsa:117155	HCG1820611, isoform CRA_b
1553325_at	POU5F2	hsa:134187	POU domain, class 5, transcription factor 2
1553326_at	RXFP2	hsa:122042	Relaxin receptor 2
1553327_a_at	BEND7	hsa:222389	BEN domain-containing protein 7
1553328_a_at	SLC18A2	hsa:6571	Synaptic vesicular amine transporter
1553329_at	SSMEM1	hsa:136263	Serine-rich single-pass membrane protein 1
1553330_at	SSMEM1	hsa:136263	Serine-rich single-pass membrane protein 1
1553333_at	MAB21L3	hsa:126868	mab-21-like 3 (C. elegans)
1553335_x_at	LOC285696	hsa:285696	uncharacterized LOC285696
1553336_a_at	MIER3	hsa:166968	Mesoderm induction early response protein 3
1553338_at	SDE2	hsa:163859	SDE2 telomere maintenance homolog (S. pombe)
1553340_s_at	SLC35G4P///SLC35G3///SLC35G5
1553341_at	UROC1	hsa:131669	Urocanate hydratase
1553344_at	PCDH15	hsa:65217	cDNA FLJ44975 fis, clone BRAWH3001783, highly similar to Protocadherin-15
1553346_a_at	TNRC6A	hsa:27327	Trinucleotide repeat-containing gene 6A protein
1553347_s_at	KCNA6	hsa:3742	Potassium voltage-gated channel subfamily A member 6
1553348_a_at	NFX1	hsa:4799	NFX1 protein
1553349_at	ARID2	hsa:196528	AT-rich interactive domain-containing protein 2
1553350_at	AMER3	hsa:205147	APC membrane recruitment protein 3
1553351_at	OTUD7A	hsa:161725	OTU domain-containing protein 7A
1553352_x_at	ERVW-1	hsa:30816	HERV-E envelope glycoprotein
1553354_a_at	FLJ31958
1553355_at
1553356_at
1553357_at	LINC00889	hsa:158696	long intergenic non-protein coding RNA 889
1553359_at	FBXL18	hsa:80028	cDNA FLJ41541 fis, clone BRTHA3000273, weakly similar to Seven transmembrane helix receptor
1553361_x_at	FBXL18	hsa:80028	cDNA FLJ41541 fis, clone BRTHA3000273, weakly similar to Seven transmembrane helix receptor
1553362_at	DNAH6	hsa:1768	DNAH6 variant protein
1553363_at	C6orf195	hsa:154386	chromosome 6 open reading frame 195
1553364_at	PNPLA1	hsa:285848	Patatin-like phospholipase 1
1553365_at	DEPDC4	hsa:120863	DEP domain containing 4, isoform CRA_a
1553366_s_at	ANKRD23///ANKRD39
1553367_a_at	COX6B2	hsa:125965	Cytochrome c oxidase subunit 6B2
1553369_at	FAM129C	hsa:199786	family with sequence similarity 129, member C
1553371_at	EPHA10	hsa:284656	Ephrin type-A receptor 10
1553372_at	FLJ23865
1553373_at	WDR64	hsa:128025	WD repeat domain 64
1553374_at	PRO2949		uncharacterized protein PRO2949
1553375_at	BTBD9	hsa:114781	BTB/POZ domain-containing protein 9
1553376_a_at	AXDND1	hsa:126859	axonemal dynein light chain domain containing 1
1553378_a_at	HEATR9	hsa:256957	Protein HEATR9
1553380_at	PARP15	hsa:165631	cDNA FLJ40196 fis, clone TESTI2019794, highly similar to Homo sapiens poly (ADP-ribose) polymerase family, member 15 (PARP15), mRNA
1553383_at	ARHGAP42	hsa:143872	Rho GTPase-activating protein 42
1553385_at	LINC01101	hsa:84931	long intergenic non-protein coding RNA 1101
1553386_at	MFSD2A	hsa:84879	Sodium-dependent lysophosphatidylcholine symporter 1
1553387_at	ATM	hsa:472	Ataxia telangiectasia mutated (Includes complementation groups A, C and D), isoform CRA_a
1553388_at	FAM26D	hsa:221301	Protein FAM26D
1553389_at	NPHP3	hsa:27031	Nephrocystin-3
1553390_at	ATG9B	hsa:285973	Autophagy-related protein 9B
1553391_at	CXorf58	hsa:254158	chromosome X open reading frame 58
1553392_at	EFCAB3	hsa:146779	EF-hand calcium-binding domain-containing protein 3
1553394_a_at	TFAP2B	hsa:7021	cDNA FLJ78195, highly similar to Homo sapiens transcription factor AP-2 beta (activating enhancer binding protein 2 beta), mRNA
1553395_a_at	CD200R1	hsa:131450	cDNA FLJ52839, highly similar to Cell surface glycoprotein OX2 receptor
1553396_a_at	CCDC13	hsa:152206	Coiled-coil domain-containing protein 13
1553397_at	CCDC13	hsa:152206	Coiled-coil domain-containing protein 13
1553398_at
1553399_a_at	CRHR1-IT1	hsa:147081	Putative uncharacterized protein encoded by CRHR1-IT1
1553400_a_at	CRHR1-IT1	hsa:147081	Putative uncharacterized protein encoded by CRHR1-IT1
1553401_at	MRGPRX1	hsa:259249	MAS-related GPR member X1
1553402_a_at	HFE	hsa:3077	HFE
1553403_at	RLN3	hsa:117579	Relaxin 3
1553405_a_at	CSMD1	hsa:64478	CUB and sushi domain-containing protein 1
1553407_at	MACF1	hsa:23499	cDNA FLJ58849, highly similar to Microtubule-actin crosslinking factor 1, isoform 4
1553409_at	ADAMTS20	hsa:80070	A disintegrin and metalloproteinase with thrombospondin motifs 20
1553410_a_at	ABCC12	hsa:94160	ATP-binding cassette, sub-family C (CFTR/MRP), member 12, isoform CRA_a
1553411_s_at	SALL3	hsa:27164	Sal-like protein 3
1553412_at	AGBL4	hsa:84871	ATP/GTP binding protein-like 4
1553413_at	FLJ13744		uncharacterized FLJ13744
1553415_at	SLC17A8	hsa:246213	Vesicular glutamate transporter 3
1553417_at	C11orf44	hsa:283171	Uncharacterized protein C11orf44
1553418_a_at	CNTNAP5	hsa:129684	Contactin-associated protein-like 5
1553420_at	SATB2-AS1	hsa:150538	SATB2 antisense RNA 1
1553422_s_at	RBFOX1	hsa:54715	RNA binding protein fox-1 homolog
1553423_a_at	SLFN13	hsa:146857	SLFN13 protein
1553424_at	C12orf40	hsa:283461	chromosome 12 open reading frame 40
1553425_at	CFAP57	hsa:149465	cilia and flagella associated protein 57
1553426_at	C5orf64	hsa:285668	Uncharacterized protein C5orf64
1553427_at	ADAMTS15	hsa:170689	A disintegrin and metalloproteinase with thrombospondin motifs 15
1553428_at	LY86-AS1	hsa:285780	LY86 antisense RNA 1
1553429_at	FLJ31713		uncharacterized protein FLJ31713
1553430_a_at	EDARADD	hsa:128178	Ectodysplasin-A receptor-associated adapter protein
1553432_s_at	LOC653786///OTOA
1553433_at	CCDC171	hsa:203238	coiled-coil domain containing 171
1553434_at	CYP4Z2P	hsa:163720	Putative inactive cytochrome P450 family member 4Z2
1553435_at	C18orf15		Putative uncharacterized protein C18orf15
1553436_at	MUC19	hsa:283463	MUC19 variant 12
1553437_at	KLHDC7A	hsa:127707	Kelch domain-containing protein 7A
1553438_at
1553439_at
1553440_at	AQP4-AS1	hsa:147429	AQP4 antisense RNA 1
1553441_at	CNTNAP4	hsa:85445	Contactin-associated protein-like 4
1553442_a_at	CNTNAP4	hsa:85445	Contactin-associated protein-like 4
1553443_at	FER1L6-AS1	hsa:439941	FER1L6 antisense RNA 1
1553444_a_at	C1orf127	hsa:148345	chromosome 1 open reading frame 127
1553446_at
1553447_at	AGBL1	hsa:123624	Cytosolic carboxypeptidase 4
1553448_at	FLJ34503	hsa:285759	uncharacterized FLJ34503
1553449_at	LINC00304	hsa:283860	long intergenic non-protein coding RNA 304
1553450_s_at	LINC00304	hsa:283860	long intergenic non-protein coding RNA 304
1553451_at	CCDC79	hsa:283847	Telomere repeats-binding bouquet formation protein 1
1553452_at	MYO1H	hsa:283446	cDNA FLJ54829, moderately similar to Myosin Ic
1553453_at	ASB14	hsa:142686	Ankyrin repeat and SOCS box protein 14
1553454_at	RPTN	hsa:126638	RPTN protein
1553456_at
1553457_at
1553458_at	VSTM4	hsa:196740	V-set and transmembrane domain-containing protein 4
1553459_at	CCDC150	hsa:284992	coiled-coil domain containing 150
1553460_at	C2orf61	hsa:285051	chromosome 2 open reading frame 61
1553461_at	FAM9B	hsa:171483	Protein FAM9B
1553462_at
1553464_at	FLJ40288	hsa:286023	uncharacterized FLJ40288
1553465_a_at	CES5A	hsa:221223	Carboxylesterase 5A
1553466_at	CHDC2	hsa:286464	Calponin homology domain-containing protein 2
1553467_at	FLJ32742		uncharacterized locus FLJ32742
1553468_at	HYDIN2	hsa:100288805	HYDIN2, axonemal central pair apparatus protein (pseudogene)
1553470_at	DNAH17	hsa:8632	DNAH17 variant protein
1553471_at	SLC35G3	hsa:146861	Solute carrier family 35 member G3
1553472_at	FLJ32955		uncharacterized protein FLJ32955
1553474_at	POTED	hsa:317754	POTE ankyrin domain family member D
1553475_at	PRO1483		uncharacterized LOC55448
1553478_at	KIRREL3-AS3	hsa:283165	KIRREL3 antisense RNA 3
1553479_at	TMEM145	hsa:284339	Transmembrane protein 145
1553482_at	C15orf32	hsa:145858	chromosome 15 open reading frame 32
1553483_at	TSGA10IP	hsa:254187	testis specific, 10 interacting protein
1553484_at	LINC00477	hsa:144360	Putative transmembrane protein encoded by LINC00477
1553485_at	CCDC140	hsa:151278	coiled-coil domain containing 140
1553486_a_at	C17orf78	hsa:284099	Uncharacterized protein C17orf78
1553488_at	TEKT5	hsa:146279	Tektin-5
1553489_a_at	TEKT5	hsa:146279	Tektin-5
1553491_at	KSR2	hsa:283455	Kinase suppressor of Ras 2
1553492_a_at	PAX1	hsa:5075	Paired box protein Pax-1
1553493_a_at	TDH	hsa:157739	Inactive L-threonine 3-dehydrogenase, mitochondrial
1553494_at	TDH	hsa:157739	Inactive L-threonine 3-dehydrogenase, mitochondrial
1553497_at	LINC00615	hsa:439916	long intergenic non-protein coding RNA 615
1553498_at
1553499_s_at	SERPINA9	hsa:327657	Serpin A9
1553500_at	FBXL21	hsa:26223	FBXL21 protein
1553502_a_at	PALM2	hsa:114299	Paralemmin-2
1553504_at	MRGPRX4	hsa:117196	Mas-related G-protein-coupled receptor member X4
1553505_at	A2ML1	hsa:144568	Alpha-2-macroglobulin-like protein 1
1553506_at	CPO	hsa:130749	Carboxypeptidase O
1553507_a_at	GPR6	hsa:2830	cDNA FLJ59257, highly similar to Sphingosine 1-phosphate receptor GPR6
1553508_at	MDS2	hsa:259283	Myelodysplastic syndrome 2 translocation-associated protein
1553510_s_at	RQCD1	hsa:9125	cDNA FLJ56914, highly similar to Rattus norvegicus rcd1 (required for cell differentiation) homolog 1, mRNA
1553511_at	GJD3	hsa:125111	Gap junction delta-3 protein
1553512_at	HOXC12	hsa:3228	Homeobox protein Hox-C12
1553513_at	VNN3	hsa:55350	VNN3 protein
1553514_a_at	VNN3	hsa:55350	VNN3 protein
1553515_at	MYEOV2	hsa:150678	myeloma overexpressed 2
1553517_at	FERD3L	hsa:222894	Fer3-like protein
1553518_at	DEFT1P2///DEFT1P
1553519_at	LINC00314	hsa:246705	long intergenic non-protein coding RNA 314
1553521_at	DEFB104B///DEFB104A
1553523_at	NLRP14	hsa:338323	NACHT, LRR and PYD domains-containing protein 14
1553524_at	DGKB	hsa:1607	cDNA FLJ58488, highly similar to Diacylglycerol kinase beta (EC 2.7.1.107)
1553525_at	NLRP13	hsa:126204	NACHT, LRR and PYD domains-containing protein 13
1553526_at	NLRP8	hsa:126205	NACHT, LRR and PYD domains-containing protein 8
1553527_at	NLRP9	hsa:338321	NACHT, LRR and PYD domains-containing protein 9
1553528_a_at	TAF5	hsa:6877	Transcription initiation factor TFIID subunit 5
1553529_at	TAS1R2	hsa:80834	Taste receptor type 1 member 2
1553530_a_at	ITGB1	hsa:3688	Integrin beta-1
1553531_at	PCSK6	hsa:5046	Proprotein convertase subtilisin/kexin type 6, isoform CRA_g
1553532_a_at	ZNF341	hsa:84905	cDNA FLJ39436 fis, clone PROST2004739, highly similar to Zinc finger protein 341
1553533_at	JPH1	hsa:56704	JPH1 protein
1553534_at	NLRP10	hsa:338322	NACHT, LRR and PYD domains-containing protein 10
1553535_a_at	RANGAP1	hsa:5905	Ran GTPase activating protein 1, isoform CRA_d
1553536_at	MBNL2	hsa:10150	MBNL2 protein
1553537_at	KRT73	hsa:319101	Keratin, type II cytoskeletal 73
1553538_s_at	COX1	hsa:4512	Cytochrome c oxidase subunit 1
1553539_at	KRT74	hsa:121391	Keratin, type II cytoskeletal 74
1553540_a_at	SLC29A2	hsa:3177	Solute carrier family 29 (Nucleoside transporters), member 2, isoform CRA_d
1553541_at	LMX1A	hsa:4009	LIM homeobox transcription factor 1, alpha
1553542_at	CCDC125	hsa:202243	Coiled-coil domain-containing protein 125
1553544_at	GPR101	hsa:83550	Probable G-protein coupled receptor 101
1553545_at	ILDR1	hsa:286676	Immunoglobulin-like domain-containing receptor 1
1553546_at	PRO2012		uncharacterized protein PRO2012
1553547_at
1553549_at	VN1R2	hsa:317701	Vomeronasal type-1 receptor 2
1553550_at	VN1R5	hsa:317705	Vomeronasal type-1 receptor 5
1553551_s_at	ND2	hsa:4536	NADH-ubiquinone oxidoreductase chain 2
1553552_at	TAAR8	hsa:83551	Trace amine-associated receptor 8
1553553_at	TAS2R39	hsa:259285	Taste receptor type 2 member 39
1553555_at	TAS2R38	hsa:5726	Taste receptor type 2 member 38
1553556_at	TAS2R40	hsa:259286	Taste receptor type 2 member 40
1553558_at	TAS2R41	hsa:259287	Taste receptor type 2 member 41
1553559_at	TMEM171	hsa:134285	Transmembrane protein 171
1553560_at	VN1R4	hsa:317703	Vomeronasal type-1 receptor 4
1553561_at	TAS2R50	hsa:259296	Taste receptor type 2 member 50
1553562_at	CD8B	hsa:926	cDNA FLJ61012, highly similar to T-cell surface glycoprotein CD8 beta chain
1553564_at	MACROD2	hsa:140733	O-acetyl-ADP-ribose deacetylase MACROD2
1553565_s_at	DDAH1	hsa:23576	cDNA, FLJ92778, Homo sapiens dimethylarginine dimethylaminohydrolase 1 (DDAH1), mRNA
1553566_at	PIANP	hsa:196500	PILR alpha-associated neural protein
1553567_s_at	ATP6	hsa:4508	ATP synthase subunit a
1553568_a_at	HIST1H1T	hsa:3010	Histone cluster 1, H1t
1553569_at	COX2	hsa:4513	Cytochrome c oxidase subunit 2
1553570_x_at	COX2	hsa:4513	Cytochrome c oxidase subunit 2
1553572_a_at	CYGB	hsa:114757	Cytoglobin
1553573_s_at	EFNA2	hsa:1943	Ephrin-A2 [amino acids 176-213]
1553574_at	IFNE	hsa:338376	Interferon epsilon
1553575_at	ND6	hsa:4541	NADH-ubiquinone oxidoreductase chain 6
1553579_a_at	SPAG11A///SPAG11B
1553581_s_at	SREK1IP1	hsa:285672	Protein SREK1IP1
1553582_a_at	SPAG11A///SPAG11B
1553583_a_at	THRSP	hsa:7069	Thyroid hormone-inducible hepatic protein
1553584_at	CXorf36	hsa:79742	Deleted in autism-related protein 1
1553585_a_at	MAGEA5	hsa:4104	Melanoma-associated antigen 5
1553586_at	FBXL19-AS1	hsa:283932	FBXL19 antisense RNA 1 (head to head)
1553587_a_at	POLE4	hsa:56655	DNA polymerase epsilon subunit 4
1553588_at	SH3KBP1///ND3
1553589_a_at	PDZK1IP1	hsa:10158	PDZK1-interacting protein 1
1553590_at	FAM27E2///FAM27E3
1553591_at	BCRP3	hsa:644165	cDNA FLJ57042, moderately similar to Breakpoint cluster region protein (EC 2.7.11.1)
1553592_x_at	BCRP3	hsa:644165	cDNA FLJ57042, moderately similar to Breakpoint cluster region protein (EC 2.7.11.1)
1553593_a_at	TAL2	hsa:6887	T-cell acute lymphocytic leukemia protein 2
1553594_a_at	INSL3	hsa:3640	Insulin-like 3
1553599_a_at	SYCP3	hsa:50511	Synaptonemal complex protein 3
1553600_at	TMIE	hsa:259236	Transmembrane inner ear expressed protein
1553601_a_at	TMIE	hsa:259236	Transmembrane inner ear expressed protein
1553602_at	MUCL1	hsa:118430	Mucin-like protein 1
1553603_s_at	ATL2	hsa:64225	Atlastin-2
1553604_at	ABCA13	hsa:154664	ATP-binding cassette sub-family A member 13
1553605_a_at	ABCA13	hsa:154664	ATP-binding cassette sub-family A member 13
1553607_at	LINC00189	hsa:193629	long intergenic non-protein coding RNA 189
1553608_a_at	LINC00189	hsa:193629	long intergenic non-protein coding RNA 189
1553611_s_at	KLHL35	hsa:283212	kelch-like family member 35
1553612_at	ZNF354B	hsa:117608	Zinc finger protein 354B
1553613_s_at	FOXC1	hsa:2296	FOXC1 protein
1553614_a_at	FLJ25694///LOC731932
1553618_at	TRIM43B///TRIM43
1553619_a_at	TRIM43B///TRIM43
1553620_at	TRIM42	hsa:287015	Tripartite motif-containing 42
1553622_a_at	FSIP1	hsa:161835	fibrous sheath interacting protein 1
1553623_at	LOC84843		uncharacterized LOC84843
1553625_at	FAM98B	hsa:283742	Protein FAM98B
1553626_a_at	EFCAB13	hsa:124989	EF-hand calcium-binding domain-containing protein 13
1553627_s_at	EFCAB13	hsa:124989	EF-hand calcium-binding domain-containing protein 13
1553629_a_at	FAM71B	hsa:153745	Protein FAM71B
1553630_at	C10orf107	hsa:219621	chromosome 10 open reading frame 107
1553633_s_at	SLC9B1	hsa:150159	Sodium/hydrogen exchanger 9B1
1553634_a_at	WEE2-AS1	hsa:285962	WEE2 antisense RNA 1
1553635_s_at	TCTEX1D1	hsa:200132	Tctex1 domain containing 1
1553636_at	TMCO5A	hsa:145942	Transmembrane and coiled-coil domains 5, isoform CRA_a
1553637_s_at	TMCO5A	hsa:145942	Transmembrane and coiled-coil domains 5, isoform CRA_a
1553639_a_at	PPARGC1B	hsa:133522	PPARGC1B protein
1553640_at	XKR6	hsa:286046	XK-related protein 6
1553641_a_at	TSGA13	hsa:114960	testis specific, 13
1553642_at	C9orf163	hsa:158055	chromosome 9 open reading frame 163
1553644_at	SYNE3	hsa:161176	Nesprin-3
1553645_at	CCDC141	hsa:285025	Coiled-coil domain-containing protein 141
1553646_at	HDX	hsa:139324	Highly divergent homeobox
1553647_at	CDYL2	hsa:124359	Chromodomain Y-like protein 2
1553651_at	C18orf54	hsa:162681	Lung adenoma susceptibility protein 2
1553652_a_at	C18orf54	hsa:162681	Lung adenoma susceptibility protein 2
1553654_at	SYT14	hsa:255928	Synaptotagmin-14
1553655_at	CDC20B	hsa:166979	cell division cycle 20B
1553656_at	TECTB	hsa:6975	Beta-tectorin
1553657_at	VWA3A	hsa:146177	von Willebrand factor A domain-containing protein 3A
1553658_at	LINC00896	hsa:150197	long intergenic non-protein coding RNA 896
1553660_at	HUS1B	hsa:135458	Checkpoint protein HUS1B
1553661_a_at	HUS1B	hsa:135458	Checkpoint protein HUS1B
1553663_a_at	NPB	hsa:256933	Neuropeptide B
1553666_at	CCDC34	hsa:91057	coiled-coil domain containing 34
1553668_at	LRCH3	hsa:84859	Leucine-rich repeat and calponin homology domain-containing protein 3
1553670_at	INTS4	hsa:92105	Integrator complex subunit 4
1553672_at	ENAH	hsa:55740	cDNA FLJ77490, highly similar to Homo sapiens enabled homolog (Drosophila) (ENAH), transcript variant 2, mRNA
1553673_at	STK35	hsa:140901	cDNA FLJ50299, highly similar to Serine/threonine-protein kinase 35 (EC 2.7.11.1)
1553674_at	LRRIQ3	hsa:127255	leucine-rich repeats and IQ motif containing 3
1553675_at	KLC4	hsa:89953	Kinesin light chain 4, isoform CRA_a
1553677_a_at	TIPRL	hsa:261726	TIP41-like protein
1553678_a_at	ITGB1	hsa:3688	Integrin beta-1
1553679_s_at	VKORC1L1	hsa:154807	Vitamin K epoxide reductase complex subunit 1-like protein 1
1553681_a_at	PRF1	hsa:5551	Perforin-1
1553682_at	FBXL14	hsa:144699	F-box/LRR-repeat protein 14
1553683_s_at	FBXL14	hsa:144699	F-box/LRR-repeat protein 14
1553684_at	PPIL6	hsa:285755	cDNA, FLJ96908, highly similar to Homo sapiens peptidylprolyl isomerase (cyclophilin)-like 6 (PPIL6), mRNA
1553685_s_at	SP1	hsa:6667	Specificity protien 1
1553686_at	C18orf25	hsa:147339	Chromosome 18 open reading frame 25, isoform CRA_a
1553688_at	METTL6	hsa:131965	Methyltransferase-like protein 6
1553689_s_at	METTL6	hsa:131965	Methyltransferase-like protein 6
1553690_at	SGOL1	hsa:151648	Shugoshin-like 1 (S. pombe), isoform CRA_b
1553691_at	B3GALNT2	hsa:148789	UDP-GalNAc:beta-1,3-N-acetylgalactosaminyltransferase 2
1553693_s_at	CBR4	hsa:84869	Carbonyl reductase family member 4
1553694_a_at	PIK3C2A	hsa:5286	cDNA FLJ53905, highly similar to Phosphatidylinositol-4-phosphate 3-kinase C2domain-containing alpha polypeptide (EC 2.7.1.154)
1553695_a_at	NLRX1	hsa:79671	cDNA FLJ61648, highly similar to Homo sapiens NOD9 protein (NOD9), transcript variant 2, mRNA
1553696_s_at	ZNF569	hsa:148266	Zinc finger protein 569, isoform CRA_a
1553697_at	CCSAP	hsa:126731	Centriole, cilia and spindle-associated protein
1553698_a_at	CCSAP	hsa:126731	Centriole, cilia and spindle-associated protein
1553701_a_at	DUSP18	hsa:150290	Dual specificity phosphatase 18, isoform CRA_a
1553702_at	ZNF697	hsa:90874	Zinc finger protein 697
1553703_at	ZNF791	hsa:163049	cDNA FLJ52336, moderately similar to Zinc finger protein 709
1553704_x_at	ZNF791	hsa:163049	cDNA FLJ52336, moderately similar to Zinc finger protein 709
1553705_a_at	CHRM3	hsa:1131	Muscarinic acetylcholine receptor M3
1553706_at	HTRA4	hsa:203100	cDNA FLJ51303, highly similar to Probable serine protease HTRA4 (EC 3.4.21.-)
1553708_at	LINC00525	hsa:84847	long intergenic non-protein coding RNA 525
1553709_a_at	PRPF38A	hsa:84950	Pre-mRNA-splicing factor 38A
1553710_at	FAM218A	hsa:152756	family with sequence similarity 218, member A
1553711_a_at	FAM218A	hsa:152756	family with sequence similarity 218, member A
1553713_a_at	RHEBL1	hsa:121268	GTPase RhebL1
1553715_s_at	FAM195A	hsa:84331	family with sequence similarity 195, member A
1553717_at	KCTD7	hsa:154881	Potassium channel tetramerisation domain containing 7, isoform CRA_b
1553718_at	ZNF548	hsa:147694	cDNA FLJ58345, highly similar to Zinc finger protein 548
1553719_s_at	ZNF548	hsa:147694	cDNA FLJ58345, highly similar to Zinc finger protein 548
1553720_a_at	AMER2	hsa:219287	APC membrane recruitment protein 2
1553721_at	RNF152	hsa:220441	E3 ubiquitin-protein ligase RNF152
1553722_s_at	RNF152	hsa:220441	E3 ubiquitin-protein ligase RNF152
1553723_at	GPR97	hsa:222487	cDNA FLJ50249, highly similar to Probable G-protein coupled receptor 97
1553725_s_at	ZNF644	hsa:84146	Zinc finger protein 644
1553726_s_at	TBC1D32	hsa:221322	Protein broad-minded
1553727_at	B4GALNT3	hsa:283358	Beta-1,4-N-acetylgalactosaminyltransferase 3
1553728_at	LRRC43	hsa:254050	leucine rich repeat containing 43
1553729_s_at	LRRC43	hsa:254050	leucine rich repeat containing 43
1553730_x_at	LRRC43	hsa:254050	leucine rich repeat containing 43
1553732_s_at	CEP89	hsa:84902	Centrosomal protein of 89 kDa
1553734_at	AK7	hsa:122481	Adenylate kinase 7, isoform CRA_e
1553736_at	ZFC3H1	hsa:196441	Zinc finger C3H1 domain-containing protein
1553739_at	IRAK2	hsa:3656	cDNA, FLJ93282, highly similar to Homo sapiens interleukin-1 receptor-associated kinase 2 (IRAK2),mRNA
1553740_a_at	IRAK2	hsa:3656	cDNA, FLJ93282, highly similar to Homo sapiens interleukin-1 receptor-associated kinase 2 (IRAK2),mRNA
1553741_at	LINC00337	hsa:148645	long intergenic non-protein coding RNA 337
1553743_at	METTL21A	hsa:151194	Protein N-lysine methyltransferase METTL21A
1553746_a_at	OTOGL	hsa:283310	Otogelin-like protein
1553747_at	MGC16025	hsa:85009	uncharacterized LOC85009
1553749_at	FAM76B	hsa:143684	Protein FAM76B
1553750_a_at	FAM76B	hsa:143684	Protein FAM76B
1553752_at	SPATA25	hsa:128497	Spermatogenesis-associated protein 25
1553755_at	NXNL1	hsa:115861	Nucleoredoxin-like protein 1
1553756_at	GLIS3-AS1	hsa:84850	GLIS3 antisense RNA 1
1553757_at	IQCG	hsa:84223	IQ domain-containing protein G
1553759_at	MCM9	hsa:254394	cDNA FLJ16101 fis, clone TESTI2014780, highly similar to Homo sapiens minichromosome maintenance deficient domain containing 1 (MCMDC1), mRNA
1553761_at	PRR14L	hsa:253143	proline rich 14-like
1553764_a_at	AJUBA	hsa:84962	LIM domain-containing protein ajuba
1553765_a_at	KLHL32	hsa:114792	kelch-like family member 32
1553768_a_at	DCBLD1	hsa:285761	Discoidin, CUB and LCCL domain-containing protein 1
1553769_at	SLAMF9	hsa:89886	SLAM family member 9
1553770_a_at	SLAMF9	hsa:89886	SLAM family member 9
1553772_at	GK5	hsa:256356	Putative glycerol kinase 5
1553775_at	FLJ31715		uncharacterized FLJ31715
1553776_at	UBE2U	hsa:148581	Ubiquitin-conjugating enzyme E2 U
1553778_at	WBSCR27	hsa:155368	Williams Beuren syndrome chromosome region 27
1553780_at	LINC00638	hsa:196872	long intergenic non-protein coding RNA 638
1553781_at	ZC3HAV1L	hsa:92092	zinc finger CCCH-type, antiviral 1-like
1553785_at	RASGEF1B	hsa:153020	cDNA FLJ76660, highly similar to Homo sapiens RasGEF domain family, member 1B (RASGEF1B), mRNA
1553787_at	C11orf45	hsa:219833	Putative uncharacterized protein C11orf45
1553789_a_at	C21orf58	hsa:54058	chromosome 21 open reading frame 58
1553792_at	KIAA1109	hsa:84162	Uncharacterized protein KIAA1109
1553793_a_at	KIAA1109	hsa:84162	Uncharacterized protein KIAA1109
1553794_at	STOML3	hsa:161003	cDNA, FLJ94203, highly similar to Homo sapiens stomatin (EPB72)-like 3 (STOML3), mRNA
1553796_at	LINC01105	hsa:150622	long intergenic non-protein coding RNA 1105
1553797_a_at	LINC01105	hsa:150622	long intergenic non-protein coding RNA 1105
1553798_a_at	FBXL13	hsa:222235	F-box and leucine-rich repeat protein 13
1553799_at	FAM227B	hsa:196951	family with sequence similarity 227, member B
1553801_a_at	DTD2	hsa:112487	Probable D-tyrosyl-tRNA(Tyr) deacylase 2
1553802_a_at	SOX3	hsa:6658	Transcription factor SOX-3
1553803_at	SPATA32	hsa:124783	cDNA FLJ53842
1553804_a_at	SPATA32	hsa:124783	cDNA FLJ53842
1553805_at	C3orf49	hsa:132200	chromosome 3 open reading frame 49
1553808_a_at	NKX2-3	hsa:159296	Homeobox protein Nkx-2.3
1553809_a_at	TMEM252	hsa:169693	Transmembrane protein 252
1553810_a_at	KIAA1524	hsa:57650	Protein CIP2A
1553811_at	FAM222A-AS1	hsa:84983	FAM222A antisense RNA 1
1553812_at	TLE6	hsa:79816	Transducin-like enhancer protein 6
1553813_s_at	TLE6	hsa:79816	Transducin-like enhancer protein 6
1553815_a_at	TCEANC	hsa:170082	cDNA FLJ77132
1553817_at	LOC100294020///POM121L10P///POM121L4P///POM121L8P///POM121L9P///POM121L1P
1553818_x_at	LOC100294020///POM121L10P///POM121L4P///POM121L8P///POM121L9P///POM121L1P
1553821_at	HECTD4	hsa:283450	Probable E3 ubiquitin-protein ligase HECTD4
1553822_at	RTP1	hsa:132112	Receptor-transporting protein 1
1553823_a_at	RTP1	hsa:132112	Receptor-transporting protein 1
1553826_a_at	PRR35	hsa:146325	proline rich 35
1553828_at	NXPE1	hsa:120400	NXPE family member 1
1553829_at	CYP1B1-AS1	hsa:285154	CYP1B1 antisense RNA 1
1553830_s_at	MAGEA2B///MAGEA2
1553831_at	APOBEC3D	hsa:140564	DNA dC->dU-editing enzyme APOBEC-3D
1553832_at	LINC00315		long intergenic non-protein coding RNA 315
1553834_at	COL6A5	hsa:256076	Collagen alpha-5(VI) chain
1553835_a_at	COL6A5	hsa:256076	Collagen alpha-5(VI) chain
1553837_at	PGAM5	hsa:192111	Serine/threonine-protein phosphatase PGAM5, mitochondrial
1553838_at	C4orf45	hsa:152940	chromosome 4 open reading frame 45
1553839_at	CCDC149	hsa:91050	coiled-coil domain containing 149
1553840_a_at	CCDC149	hsa:91050	coiled-coil domain containing 149
1553842_at	BEND2	hsa:139105	BEN domain containing 2
1553843_at	C10orf67	hsa:256815	chromosome 10 open reading frame 67
1553844_a_at	C10orf67	hsa:256815	chromosome 10 open reading frame 67
1553845_x_at	C10orf67	hsa:256815	chromosome 10 open reading frame 67
1553846_at	SPERT	hsa:220082	Spermatid-associated protein
1553847_a_at	SPERT	hsa:220082	Spermatid-associated protein
1553849_at	CCDC26		CCDC26 long non-coding RNA
1553850_at	C21orf88	hsa:114041	B3GALT5 antisense RNA 1
1553851_at	SPIC	hsa:121599	Transcription factor Spi-C
1553852_at	VPS13B	hsa:157680	Vacuolar protein sorting-associated protein 13B
1553856_s_at	P2RY10	hsa:27334	cDNA FLJ75782, highly similar to Homo sapiens purinergic receptor P2Y, G-protein coupled, 10 (P2RY10), transcript variant 1, mRNA
1553857_at	IGSF22	hsa:283284	immunoglobulin superfamily, member 22
1553858_at	ZBTB3	hsa:79842	Zinc finger and BTB domain containing 3, isoform CRA_a
1553859_at	TPH1	hsa:7166	Tryptophan hydroxylase 1
1553860_at	DCST1	hsa:149095	cDNA FLJ53894, highly similar to Homo sapiens DC-STAMP domain containing 1 (DCST1), mRNA
1553861_at	TCP11L2	hsa:255394	t-complex 11, testis-specific-like 2
1553863_at	WDFY4	hsa:57705	WD repeat- and FYVE domain-containing protein 4
1553864_at	GPR26	hsa:2849	G-protein coupled receptor 26
1553865_a_at	GPR26	hsa:2849	G-protein coupled receptor 26
1553868_a_at	KIAA0825	hsa:285600	KIAA0825
1553869_at	SESN3	hsa:143686	Sestrin-3
1553871_at	CSNK1G2-AS1	hsa:255193	CSNK1G2 antisense RNA 1
1553872_at	NATD1	hsa:256302	N-acetyltransferase domain containing 1
1553873_at	KLHL34	hsa:257240	Kelch-like protein 34
1553874_a_at	ZSCAN10	hsa:84891	Zinc finger and SCAN domain-containing protein 10
1553875_s_at	ZSCAN10	hsa:84891	Zinc finger and SCAN domain-containing protein 10
1553876_at	SAMD3	hsa:154075	Sterile alpha motif domain-containing protein 3
1553878_at	GOT1L1	hsa:137362	Putative aspartate aminotransferase, cytoplasmic 2
1553879_a_at	GOT1L1	hsa:137362	Putative aspartate aminotransferase, cytoplasmic 2
1553880_at	C10orf91	hsa:170393	chromosome 10 open reading frame 91
1553881_at	MGC16142	hsa:84849	uncharacterized protein MGC16142
1553882_at
1553883_at	ZNF99	hsa:7652	Zinc finger protein 99
1553885_x_at	ZNF99	hsa:7652	Zinc finger protein 99
1553886_at	CCDC108	hsa:255101	Coiled-coil domain-containing protein 108
1553887_at	SIGLECL1	hsa:284369	SIGLEC family-like protein 1
1553888_at	LDHAL6A	hsa:160287	L-lactate dehydrogenase A-like 6A
1553889_at	MRGPRX2	hsa:117194	Mas-related G-protein coupled receptor member X2
1553890_s_at	NTN5	hsa:126147	Netrin-5
1553891_at	KLF17	hsa:128209	Krueppel-like factor 17
1553893_at	CCDC105	hsa:126402	Coiled-coil domain-containing protein 105
1553894_at	CCDC122	hsa:160857	coiled-coil domain containing 122
1553895_at	C11orf42	hsa:160298	chromosome 11 open reading frame 42
1553898_a_at	DKFZp434L192	hsa:222029	uncharacterized protein DKFZp434L192
1553900_s_at	POM121L8P///POM121L9P///POM121L1P
1553901_x_at	ZNF486	hsa:90649	Zinc finger protein 486
1553905_at	CXorf22	hsa:170063	chromosome X open reading frame 22
1553906_s_at	FGD2	hsa:221472	cDNA FLJ75636, highly similar to Homo sapiens FYVE, RhoGEF and PH domain containing 2, mRNA
1553907_a_at	EXD1	hsa:161829	Exonuclease 3'-5' domain-containing protein 1
1553909_x_at	FAM178A	hsa:55719	Protein FAM178A
1553910_at	NBPF4	hsa:148545	Neuroblastoma breakpoint family member 4
1553911_at	ZNF663P	hsa:100130934	zinc finger protein 663, pseudogene
1553912_at	LINC00955	hsa:285492	long intergenic non-protein coding RNA 955
1553914_at	LOC162137	hsa:162137	uncharacterized LOC162137
1553915_at	C10orf126	hsa:283080	chromosome 10 open reading frame 126
1553917_at	PIKFYVE	hsa:200576	1-phosphatidylinositol 3-phosphate 5-kinase
1553918_at	LINC00479	hsa:150135	long intergenic non-protein coding RNA 479
1553919_at	C9orf62	hsa:157927	chromosome 9 open reading frame 62
1553920_at	C9orf84	hsa:158401	chromosome 9 open reading frame 84
1553923_at	SLC22A24	hsa:283238	Solute carrier family 22 member 24
1553924_at	FMO9P	hsa:116123	flavin containing monooxygenase 9 pseudogene
1553927_at	C7orf33	hsa:202865	chromosome 7 open reading frame 33
1553928_at	ELMOD2	hsa:255520	ELMO domain-containing protein 2
1553929_at	ACER1	hsa:125981	Alkaline ceramidase 1
1553930_at	TAAR1	hsa:134864	Trace amine-associated receptor 1
1553931_at	OSTCP1	hsa:202459	Oligosaccharyltransferase complex subunit-like
1553934_at	LINC00305	hsa:221241	Putative uncharacterized protein encoded by LINC00305
1553935_at	BFSP2-AS1	hsa:85003	BFSP2 antisense RNA 1
1553936_a_at	BFSP2-AS1	hsa:85003	BFSP2 antisense RNA 1
1553938_a_at	STK32A	hsa:202374	cDNA FLJ57345, highly similar to Serine/threonine-protein kinase 32A (EC 2.7.11.1)
1553940_a_at	LRRC28	hsa:123355	leucine rich repeat containing 28
1553943_at	NS3BP	hsa:171391	uncharacterized LOC171391
1553944_at	MIA2	hsa:117153	cDNA, FLJ94735, Homo sapiens melanoma inhibitory activity protein 2 (MIA2), mRNA
1553945_at	GPHB5	hsa:122876	GPHB5 protein
1553946_at	DCD	hsa:117159	Dermcidin
1553947_at	EXOSC6	hsa:118460	Exosome complex component MTR3
1553949_at	IQSEC3	hsa:440073	IQ motif and SEC7 domain-containing protein 3
1553952_at	ZDHHC19	hsa:131540	Probable palmitoyltransferase ZDHHC19
1553954_at	ALG14	hsa:199857	UDP-N-acetylglucosamine transferase subunit ALG14 homolog
1553955_at	PPP1R21	hsa:129285	Protein phosphatase 1 regulatory subunit 21
1553956_at	TMEM237	hsa:65062	Amyotrophic lateral sclerosis 2 (Juvenile) chromosome region, candidate 4, isoform CRA_a
1553957_at	ZNF564	hsa:163050	Zinc finger protein 564
1553959_a_at	B3GALT6	hsa:126792	B3GALT6 protein
1553960_at	SNX21	hsa:90203	Sorting nexin-21
1553961_s_at	SNX21	hsa:90203	Sorting nexin-21
1553962_s_at	RHOB	hsa:388	Rho-related GTP-binding protein RhoB
1553963_at	RHOB	hsa:388	Rho-related GTP-binding protein RhoB
1553965_x_at	RHOB	hsa:388	Rho-related GTP-binding protein RhoB
1553967_at	ADAT3	hsa:113179	HCG22695, isoform CRA_a
1553968_a_at	ADAT3	hsa:113179	HCG22695, isoform CRA_a
1553970_s_at	CEL	hsa:1056	cDNA FLJ51297, highly similar to Bile salt-activated lipase (EC 3.1.1.3)
1553971_a_at	GATS	hsa:352954	GATS, stromal antigen 3 opposite strand
1553972_a_at	CBS	hsa:875	Cystathionine beta-synthase
1553973_a_at	SPINK6	hsa:404203	Serine protease inhibitor Kazal-type 6
1553974_at	C22orf39	hsa:128977	chromosome 22 open reading frame 39
1553976_a_at	DPCD	hsa:25911	Protein DPCD
1553977_a_at	CYP39A1	hsa:51302	24-hydroxycholesterol 7-alpha-hydroxylase
1553978_at	MEF2BNB	hsa:729991	Protein MEF2BNB
1553979_at
1553982_a_at	RAB7B	hsa:338382	RAB7B, member RAS oncogene family, isoform CRA_a
1553983_at	DTYMK	hsa:1841	Deoxythymidylate kinase (Thymidylate kinase), isoform CRA_a
1553984_s_at	DTYMK	hsa:1841	Deoxythymidylate kinase (Thymidylate kinase), isoform CRA_a
1553986_at	RASEF	hsa:158158	cDNA FLJ75033, highly similar to Homo sapiens RAS and EF-hand domain containing (RASEF), mRNA
1553987_at	MAPKAPK5-AS1	hsa:51275	MAPKAPK5 antisense RNA 1
1553989_a_at	ATP6V1C2	hsa:245973	cDNA FLJ77341, highly similar to Homo sapiens ATPase, H+ transporting, lysosomal 42kDa, V1 subunit C isoform 2 (ATP6V1C2), mRNA
1553990_at	BRICD5	hsa:283870	BRICHOS domain-containing protein 5
1553991_s_at	VSIG10	hsa:54621	V-set and immunoglobulin domain-containing protein 10
1553992_s_at	NBR2	hsa:10230	Next to BRCA1 gene 2 protein
1553993_s_at	MED25	hsa:81857	Mediator of RNA polymerase II transcription subunit 25
1553994_at	NT5E	hsa:4907	cDNA, FLJ95508, highly similar to Homo sapiens 5'-nucleotidase, ecto (CD73) (NT5E), mRNA
1553995_a_at	NT5E	hsa:4907	cDNA, FLJ95508, highly similar to Homo sapiens 5'-nucleotidase, ecto (CD73) (NT5E), mRNA
1553997_a_at	ASPHD1	hsa:253982	Aspartate beta-hydroxylase domain-containing protein 1
1553998_at	DMRTC1B///DMRTC1
1554001_at	TRIM37	hsa:4591	cDNA FLJ12639 fis, clone NT2RM4001938, highly similar to Tripartite motif-containing protein 37
1554003_at	ARHGEF28	hsa:64283	Rho guanine nucleotide exchange factor 28
1554004_a_at	ARHGEF28	hsa:64283	Rho guanine nucleotide exchange factor 28
1554006_a_at	LLGL2	hsa:3993	Lethal(2) giant larvae protein homolog 2
1554007_at
1554008_at	OSMR	hsa:9180	cDNA FLJ61046, highly similar to Homo sapiens oncostatin M receptor (OSMR), mRNA
1554010_at	NDST1	hsa:3340	cDNA FLJ76493, highly similar to Homo sapiens N-deacetylase/N-sulfotransferase (heparan glucosaminyl) 1 (NDST1), mRNA
1554012_at	RSPO2	hsa:340419	cDNA FLJ41031 fis, clone DFNES2000146, highly similar to R-spondin-2
1554014_at	CHD2	hsa:1106	Chromodomain helicase DNA binding protein 2, isoform CRA_a
1554015_a_at	CHD2	hsa:1106	Chromodomain helicase DNA binding protein 2, isoform CRA_a
1554016_a_at	USB1	hsa:79650	U6 snRNA phosphodiesterase
1554017_at	RILPL1	hsa:353116	RILP-like protein 1
1554018_at	GPNMB	hsa:10457	Glycoprotein (Transmembrane) nmb, isoform CRA_b
1554019_s_at	CEP57L1	hsa:285753	cDNA FLJ75975
1554020_at	BICD1	hsa:636	Protein bicaudal D homolog 1
1554021_a_at	ZNF12	hsa:7559	Zinc finger protein 12
1554022_at	CCDC13	hsa:152206	Coiled-coil domain-containing protein 13
1554023_s_at	CCDC13	hsa:152206	Coiled-coil domain-containing protein 13
1554026_a_at	MYO10	hsa:4651	Unconventional myosin-X
1554027_a_at	SLC4A4	hsa:8671	Solute carrier family 4, sodium bicarbonate cotransporter, member 4, isoform CRA_d
1554029_a_at	TTC37	hsa:9652	Tetratricopeptide repeat protein 37
1554030_at	ARSB	hsa:411	Arylsulfatase B, isoform CRA_a
1554032_at	ARSB	hsa:411	Arylsulfatase B, isoform CRA_a
1554033_at	FRMD4A	hsa:55691	FERM domain-containing protein 4A
1554034_a_at	FRMD4A	hsa:55691	FERM domain-containing protein 4A
1554036_at	ZBTB24	hsa:9841	Zinc finger and BTB domain-containing protein 24
1554037_a_at	ZBTB24	hsa:9841	Zinc finger and BTB domain-containing protein 24
1554038_at	LARP1B	hsa:55132	La ribonucleoprotein domain family, member 2, isoform CRA_d
1554039_at	C14orf159	hsa:80017	UPF0317 protein C14orf159, mitochondrial
1554041_at	TMEM239	hsa:100288797	Transmembrane protein 239
1554042_s_at	TMEM239///C20orf141
1554043_a_at
1554044_a_at	MRAP	hsa:56246	Melanocortin-2 receptor accessory protein
1554045_at	ZNF24	hsa:7572	Zinc finger protein 24 (KOX 17), isoform CRA_b
1554047_at	TXNDC9	hsa:10190	cDNA FLJ55148, highly similar to Thioredoxin domain-containing protein 9
1554049_s_at	DCAF8	hsa:50717	DDB1- and CUL4-associated factor 8
1554050_at	SMPDL3B	hsa:27293	cDNA FLJ57705, highly similar to Acid sphingomyelinase-like phosphodiesterase 3b (EC 3.1.4.-)
1554052_at	CNOT1	hsa:23019	CCR4-NOT transcription complex subunit 1
1554053_at	SPTLC1	hsa:10558	Serine palmitoyltransferase, long chain base subunit 1, isoform CRA_a
1554057_at	ASH1L-AS1	hsa:645676	ASH1L antisense RNA 1
1554059_at	SETMAR	hsa:6419	cDNA FLJ54643, highly similar to Homo sapiens SET domain and mariner transposase fusion gene (SETMAR), mRNA
1554060_s_at	SETMAR	hsa:6419	cDNA FLJ54643, highly similar to Homo sapiens SET domain and mariner transposase fusion gene (SETMAR), mRNA
1554062_at	XG	hsa:7499	Glycoprotein Xg
1554063_at	C8orf76	hsa:84933	chromosome 8 open reading frame 76
1554065_at	MVB12B	hsa:89853	Multivesicular body subunit 12B
1554067_at	C12orf66	hsa:144577	UPF0536 protein C12orf66
1554068_s_at	C12orf66	hsa:144577	UPF0536 protein C12orf66
1554069_at	EPHA8	hsa:2046	Ephrin type-A receptor 8
1554071_at	CCDC67	hsa:159989	Deuterosome protein 1
1554072_s_at	CCDC67	hsa:159989	Deuterosome protein 1
1554074_s_at	SLFNL1	hsa:200172	Schlafen-like protein 1
1554076_s_at	TMEM136	hsa:219902	cDNA FLJ78133
1554077_a_at	TMEM53	hsa:79639	cDNA FLJ52160, highly similar to Homo sapiens transmembrane protein 53 (TMEM53), mRNA
1554078_s_at	DNAJA3	hsa:9093	cDNA FLJ10471 fis, clone NT2RP2000045, highly similar to DnaJ homolog subfamily A member 3, mitochondrial
1554079_at	GALNT18	hsa:374378	Polypeptide N-acetylgalactosaminyltransferase 18
1554080_at	RQCD1	hsa:9125	cDNA FLJ56914, highly similar to Rattus norvegicus rcd1 (required for cell differentiation) homolog 1, mRNA
1554082_a_at	NOL9	hsa:79707	Polynucleotide 5'-hydroxyl-kinase NOL9
1554084_a_at	NOL9	hsa:79707	Polynucleotide 5'-hydroxyl-kinase NOL9
1554085_at	DDX51	hsa:317781	ATP-dependent RNA helicase DDX51
1554086_at	TUBGCP3	hsa:10426	cDNA FLJ55435, highly similar to Gamma-tubulin complex component 3
1554089_s_at	SBDSP1///SBDS
1554091_a_at	TIRAP	hsa:114609	Toll-interleukin 1 receptor (TIR) domain containing adaptor protein, isoform CRA_a
1554093_a_at	SNAPC5	hsa:10302	Small nuclear RNA activating complex, polypeptide 5, 19kDa, isoform CRA_a
1554094_at	ENTPD5	hsa:957	Ectonucleoside triphosphate diphosphohydrolase 5, isoform CRA_c
1554095_at	RBM33	hsa:155435	RNA-binding protein 33
1554096_a_at	RBM33	hsa:155435	RNA-binding protein 33
1554097_a_at	MIR31HG	hsa:554202	MIR31 host gene (non-protein coding)
1554098_at	SPIN3	hsa:169981	Spindlin-3
1554099_a_at	SPIN3	hsa:169981	Spindlin-3
1554101_a_at	TMTC4	hsa:84899	Transmembrane and TPR repeat-containing protein 4
1554102_a_at	TMTC4	hsa:84899	Transmembrane and TPR repeat-containing protein 4
1554103_at
1554105_at	TMEM185A	hsa:84548	Transmembrane protein 185A
1554106_at	NBEAL1	hsa:65065	neurobeachin-like 1
1554108_at
1554110_at	CDCP1	hsa:64866	CUB domain-containing protein 1
1554112_a_at	ULK2	hsa:9706	Unc-51-like kinase 2 (C. elegans), isoform CRA_a
1554113_a_at	SLC4A8	hsa:9498	cDNA FLJ60342, highly similar to Homo sapiens solute carrier family 4, sodium bicarbonate cotransporter, member 8, transcript variant 2, mRNA
1554114_s_at	SSH2	hsa:85464	cDNA FLJ34113 fis, clone FCBBF3008938, highly similar to Protein phosphatase Slingshot homolog 2
1554115_at	C5orf58	hsa:133874	chromosome 5 open reading frame 58
1554116_s_at	PARP11	hsa:57097	Poly [ADP-ribose] polymerase 11
1554117_at	CCDC60	hsa:160777	coiled-coil domain containing 60
1554119_at	USB1	hsa:79650	U6 snRNA phosphodiesterase
1554121_at	HSD17B12	hsa:51144	cDNA FLJ90530 fis, clone NT2RP4002187, highly similar to Homo sapiens hydroxysteroid (17-beta) dehydrogenase 12 (HSD17B12), mRNA
1554122_a_at	HSD17B12	hsa:51144	cDNA FLJ90530 fis, clone NT2RP4002187, highly similar to Homo sapiens hydroxysteroid (17-beta) dehydrogenase 12 (HSD17B12), mRNA
1554125_a_at	NLGN4Y	hsa:22829	Neuroligin 4, Y-linked, isoform CRA_d
1554126_at	MSRB3	hsa:253827	Methionine-R-sulfoxide reductase B3
1554127_s_at	MSRB3	hsa:253827	Methionine-R-sulfoxide reductase B3
1554128_at	ADIG	hsa:149685	Adipogenin
1554129_a_at	ADIG	hsa:149685	Adipogenin
1554131_at	CCSER2	hsa:54462	Putative uncharacterized protein DKFZp686O11112
1554132_a_at	CCSER2	hsa:54462	Putative uncharacterized protein DKFZp686O11112
1554133_at	RUFY2	hsa:55680	RUN and FYVE domain-containing protein 2
1554140_at	WDR78	hsa:79819	WD repeat-containing protein 78
1554141_s_at	WDR78	hsa:79819	WD repeat-containing protein 78
1554142_at	SUGT1P3	hsa:283507	SUGT1 pseudogene 3
1554143_a_at	SUGT1P3	hsa:283507	SUGT1 pseudogene 3
1554145_a_at	PPP1R21	hsa:129285	Protein phosphatase 1 regulatory subunit 21
1554147_s_at	MAATS1	hsa:89876	Protein MAATS1
1554148_a_at	SLC33A1	hsa:9197	Acetyl-coenzyme A transporter 1
1554149_at	CLDND1	hsa:56650	Claudin domain-containing protein 1
1554151_at	OGDH	hsa:4967	OGDH protein
1554152_a_at	OGDH	hsa:4967	OGDH protein
1554153_a_at	PHF21A	hsa:51317	PHD finger protein 21A
1554154_at	GDAP2	hsa:54834	Ganglioside-induced differentiation-associated protein 2
1554155_at	MCPH1	hsa:79648	Microcephalin
1554156_a_at	WFDC8	hsa:90199	WAP four-disulfide core domain protein 8
1554157_a_at	WFDC8	hsa:90199	WAP four-disulfide core domain protein 8
1554158_at	ZMYND11	hsa:10771	cDNA FLJ50414, highly similar to Zinc finger MYND domain-containing protein 11
1554159_a_at	ZMYND11	hsa:10771	cDNA FLJ50414, highly similar to Zinc finger MYND domain-containing protein 11
1554160_a_at	ZNF446	hsa:55663	Zinc finger protein 446, isoform CRA_a
1554161_at	SLC25A27	hsa:9481	cDNA FLJ57819, highly similar to Mitochondrial uncoupling protein 4
1554163_at	TWIST2	hsa:117581	Twist homolog 2 (Drosophila), isoform CRA_a
1554165_at	FAM53B	hsa:9679	Protein FAM53B
1554167_a_at	GOLGA7	hsa:51125	Golgin subfamily A member 7
1554168_a_at	SH3KBP1	hsa:30011	cDNA FLJ59425, highly similar to SH3-domain kinase-binding protein 1
1554170_a_at	MBLAC1	hsa:255374	Metallo-beta-lactamase domain-containing protein 1
1554171_at	ZMYM3	hsa:9203	Zinc finger MYM-type protein 3
1554172_a_at	ZMYM3	hsa:9203	Zinc finger MYM-type protein 3
1554173_at	CD300LB	hsa:124599	CMRF35-like molecule 7
1554175_at	CD300LB	hsa:124599	CMRF35-like molecule 7
1554176_a_at	C3orf33	hsa:285315	Protein C3orf33
1554177_a_at	ATP5S	hsa:27109	ATP synthase subunit s, mitochondrial
1554178_a_at	FAM126B	hsa:285172	Protein FAM126B
1554179_s_at	LYNX1	hsa:66004	Ly-6/neurotoxin-like protein 1
1554181_at	SNX32	hsa:254122	Uncharacterized protein
1554182_at	TRIM74///TRIM73
1554183_s_at	TRIM74///TRIM73
1554185_at	LOC554206	hsa:554206	leucine carboxyl methyltransferase 1 pseudogene
1554187_at	LOC554206	hsa:554206	leucine carboxyl methyltransferase 1 pseudogene
1554188_at	C11orf53	hsa:341032	chromosome 11 open reading frame 53
1554190_s_at	PLEKHS1	hsa:79949	pleckstrin homology domain containing, family S member 1
1554192_s_at	TRMT44	hsa:152992	Probable tRNA (uracil-O(2)-)-methyltransferase
1554193_s_at	MANEA	hsa:79694	Glycoprotein endo-alpha-1,2-mannosidase
1554194_at	LOC100287037
1554195_a_at	C5orf46	hsa:389336	Uncharacterized protein C5orf46
1554196_at	IZUMO1	hsa:284359	Izumo sperm-egg fusion protein 1
1554198_at	SH3YL1	hsa:26751	SH3 domain-containing YSC84-like protein 1
1554199_at	PTPRO	hsa:5800	Protein-tyrosine-phosphatase
1554201_at	CABP4	hsa:57010	Calcium binding protein 4, isoform CRA_b
1554202_x_at	CABP4	hsa:57010	Calcium binding protein 4, isoform CRA_b
1554203_at	GRIK1-AS1	hsa:642976	GRIK1 antisense RNA 1
1554205_s_at	ICA1L	hsa:130026	HCG2043051, isoform CRA_a
1554206_at	TMLHE	hsa:55217	Trimethyllysine dioxygenase, mitochondrial
1554208_at	MEI1	hsa:150365	Meiosis inhibitor protein 1
1554210_at	ZCCHC13	hsa:389874	Zinc finger CCHC domain-containing protein 13
1554212_s_at	KCNS2	hsa:3788	Potassium voltage-gated channel subfamily S member 2
1554213_at	ARHGEF10	hsa:9639	Rho guanine nucleotide exchange factor 10
1554214_at
1554216_at	CCDC132	hsa:55610	Coiled-coil domain-containing protein 132
1554217_a_at	CCDC132	hsa:55610	Coiled-coil domain-containing protein 132
1554219_at
1554220_a_at
1554222_at	MGC45922	hsa:284365	uncharacterized LOC284365
1554224_at	LOC101929497	hsa:101929497	uncharacterized LOC101929497
1554225_a_at	LOC101929497	hsa:101929497	uncharacterized LOC101929497
1554228_a_at	BAALCOS	hsa:157556	BAALC antisense RNA 2
1554229_at	CREBRF	hsa:153222	cDNA FLJ76882, highly similar to Homo sapiens adult retina protein, mRNA
1554231_a_at	ZNF396	hsa:252884	Zinc finger protein 396
1554232_a_at
1554233_at	C1QTNF9	hsa:338872	Uncharacterized protein
1554234_at	KATNAL2	hsa:83473	Katanin p60 ATPase-containing subunit A-like 2
1554235_at	CTNNA3	hsa:29119	cDNA FLJ78082, highly similar to Homo sapiens alphaT-catenin (CTNNA3) mRNA
1554237_at	SDCCAG8	hsa:10806	Serologically defined colon cancer antigen 8
1554239_s_at	ZADH2	hsa:284273	Zinc-binding alcohol dehydrogenase domain-containing protein 2
1554240_a_at	ITGAL	hsa:3683	cDNA, FLJ94991, highly similar to Homo sapiens integrin, alpha L (antigen CD11A (p180), lymphocyte function-associated antigen 1; alpha polypeptide) (ITGAL), mRNA
1554241_at	COCH	hsa:1690	Cochlin
1554242_a_at	COCH	hsa:1690	Cochlin
1554245_x_at	ARL17A	hsa:51326	ADP-ribosylation factor-like protein 17
1554246_at	C1orf210	hsa:149466	Type III endosome membrane protein TEMP
1554248_at	ZNF638	hsa:27332	cDNA FLJ77126, highly similar to Homo sapiens zinc finger protein 638 (ZNF638), transcript variant 1, mRNA
1554249_a_at	ZNF638	hsa:27332	cDNA FLJ77126, highly similar to Homo sapiens zinc finger protein 638 (ZNF638), transcript variant 1, mRNA
1554250_s_at	TRIM73	hsa:375593	Tripartite motif-containing protein 73
1554251_at	HP1BP3	hsa:50809	Heterochromatin protein 1-binding protein 3
1554252_a_at	CERS3	hsa:204219	LAG1 longevity assurance homolog 3 (S. cerevisiae), isoform CRA_b
1554253_a_at	CERS3	hsa:204219	LAG1 longevity assurance homolog 3 (S. cerevisiae), isoform CRA_b
1554256_a_at	PCNXL2	hsa:80003	Pecanex-like protein 2
1554258_a_at	DNAJC5B	hsa:85479	DnaJ homolog subfamily C member 5B
1554259_at	GPSM1	hsa:26086	G-protein-signaling modulator 1
1554260_a_at	FRYL	hsa:285527	Protein furry homolog-like
1554261_at	KLHL29	hsa:114818	kelch-like family member 29
1554262_s_at	KLHL29	hsa:114818	kelch-like family member 29
1554264_at	CKAP2	hsa:26586	Cytoskeleton-associated protein 2
1554266_at
1554268_at	MORN1	hsa:79906	MORN repeat containing 1
1554271_a_at	CENPL	hsa:91687	Centromere protein L
1554272_at	ERAP2	hsa:64167	cDNA, FLJ93308, highly similar to Homo sapiens leukocyte-derived arginine aminopeptidase (LRAP), mRNA
1554273_a_at	ERAP2	hsa:64167	cDNA, FLJ93308, highly similar to Homo sapiens leukocyte-derived arginine aminopeptidase (LRAP), mRNA
1554274_a_at	SSH1	hsa:54434	Protein phosphatase Slingshot homolog 1
1554276_at	SART3	hsa:9733	cDNA FLJ51951, highly similar to Squamous cell carcinoma antigen recognized by T-cells 3
1554277_s_at	FANCM	hsa:57697	Fanconi anemia group M protein
1554279_a_at	TRMT2B	hsa:79979	Chromosome X open reading frame 34, isoform CRA_a
1554280_a_at	C9orf43	hsa:257169	chromosome 9 open reading frame 43
1554281_at
1554283_at	CCRN4L	hsa:25819	Nocturnin
1554285_at	HAVCR2	hsa:84868	Hepatitis A virus cellular receptor 2
1554286_at	FLJ25758	hsa:497049	MAP/microtubule affinity-regulating kinase 1 pseudogene
1554287_at	TRIM4	hsa:89122	cDNA FLJ35573 fis, clone SPLEN2005927, highly similar to Tripartite motif-containing protein 4
1554288_at	FAM160B1	hsa:57700	family with sequence similarity 160, member B1
1554290_at	HERC3	hsa:8916	cDNA FLJ58161, highly similar to HECT domain and RCC1-like domain protein 3
1554291_at	UHRF1BP1L	hsa:23074	UHRF1 binding protein 1-like
1554292_a_at	UHRF1BP1L	hsa:23074	UHRF1 binding protein 1-like
1554293_at	TTBK2	hsa:146057	Tau-tubulin kinase 2
1554294_s_at	TTBK2	hsa:146057	Tau-tubulin kinase 2
1554295_x_at	TTBK2	hsa:146057	Tau-tubulin kinase 2
1554296_at	CYP19A1	hsa:1588	Cytochrome P450, family 19, subfamily A, polypeptide 1, isoform CRA_a
1554298_a_at	WDR49	hsa:151790	WD repeat-containing protein 49
1554299_at	NPAS4	hsa:266743	Neuronal PAS domain-containing protein 4
1554300_a_at	SVOPL	hsa:136306	Putative transporter SVOPL
1554301_at	LHFPL3-AS1	hsa:645591	LHFPL3 antisense RNA 1
1554302_s_at	LHFPL3-AS1	hsa:645591	LHFPL3 antisense RNA 1
1554303_at	HNMT	hsa:3176	cDNA FLJ51345, highly similar to Histamine N-methyltransferase (EC 2.1.1.8)
1554305_at	MGC20647		uncharacterized protein MGC20647
1554306_at	ITPKB	hsa:3707	cDNA, FLJ94418, highly similar to Homo sapiens inositol 1,4,5-trisphosphate 3-kinase B (ITPKB), mRNA
1554307_at	LOC644852		uncharacterized LOC644852
1554308_s_at	GABRA2	hsa:2555	Gamma-aminobutyric acid (GABA) A receptor, alpha 2, isoform CRA_a
1554309_at	EIF4G3	hsa:8672	cDNA FLJ59298, highly similar to Eukaryotic translation initiation factor 4 gamma 3
1554310_a_at	EIF4G3	hsa:8672	cDNA FLJ59298, highly similar to Eukaryotic translation initiation factor 4 gamma 3
1554311_a_at	SUPT6H	hsa:6830	Transcription elongation factor SPT6
1554312_at	RNF170	hsa:81790	E3 ubiquitin-protein ligase RNF170
1554314_at	C6orf141	hsa:135398	chromosome 6 open reading frame 141
1554316_at	PGLS	hsa:25796	6-phosphogluconolactonase
1554317_s_at	TRMT61A	hsa:115708	Chromosome 14 open reading frame 172, isoform CRA_b
1554318_at	LOC541473	hsa:541473	FK506 binding protein 6, 36kDa pseudogene
1554319_at	RPS6KA5	hsa:9252	Ribosomal protein S6 kinase alpha-5
1554321_a_at	NFS1	hsa:9054	Cysteine desulfurase, mitochondrial
1554322_a_at	HDAC4	hsa:9759	cDNA FLJ51157, highly similar to Histone deacetylase 4
1554324_s_at	DYNC2LI1	hsa:51626	Cytoplasmic dynein 2 light intermediate chain 1
1554325_at	DOCK2	hsa:1794	cDNA FLJ46228 fis, clone TESTI4014908, highly similar to Dedicator of cytokinesis protein 2
1554327_a_at	CANT1	hsa:124583	Calcium activated nucleotidase 1, isoform CRA_b
1554328_at	STXBP4	hsa:252983	Syntaxin-binding protein 4
1554329_x_at	STXBP4	hsa:252983	Syntaxin-binding protein 4
1554331_a_at	LRRC18	hsa:474354	Leucine-rich repeat-containing protein 18
1554332_a_at	SLCO4A1-AS1	hsa:100127888	SLCO4A1 antisense RNA 1
1554333_at	DNAJA4	hsa:55466	DnaJ homolog subfamily A member 4
1554334_a_at	DNAJA4	hsa:55466	DnaJ homolog subfamily A member 4
1554335_at	CYTH4	hsa:27128	Cytohesin-4
1554337_at	FARP2	hsa:9855	FERM, RhoGEF and pleckstrin domain-containing protein 2
1554339_a_at	COG3	hsa:83548	Conserved oligomeric Golgi complex subunit 3
1554340_a_at	DRAXIN	hsa:374946	Draxin
1554341_a_at	HELQ	hsa:113510	Helicase POLQ-like
1554342_s_at	HELQ	hsa:113510	Helicase POLQ-like
1554343_a_at	STAP1	hsa:26228	BCR downstream signaling 1, isoform CRA_a
1554344_s_at	AQP12B///AQP12A
1554345_a_at	GIN1	hsa:54826	Gypsy retrotransposon integrase-like protein 1
1554346_at	GNB5	hsa:10681	Guanine nucleotide binding protein (G protein), beta 5, isoform CRA_a
1554348_s_at	CDKN2AIPNL	hsa:91368	CDKN2A interacting protein N-terminal like
1554349_at	XRCC6BP1	hsa:91419	Mitochondrial inner membrane protease ATP23 homolog
1554351_a_at	TIPRL	hsa:261726	TIP41-like protein
1554352_s_at	DENND4A	hsa:10260	C-myc promoter-binding protein
1554354_at	SIAE	hsa:54414	Sialate O-acetylesterase
1554355_a_at	SIAE	hsa:54414	Sialate O-acetylesterase
1554356_at	GINS4	hsa:84296	DNA replication complex GINS protein SLD5
1554360_at	FCHSD2	hsa:9873	FCH and double SH3 domains protein 2
1554362_at	BTG4	hsa:54766	Protein BTG4
1554364_at	PPP2R5C	hsa:5527	Serine/threonine-protein phosphatase 2A 56 kDa regulatory subunit gamma isoform
1554365_a_at	PPP2R5C	hsa:5527	Serine/threonine-protein phosphatase 2A 56 kDa regulatory subunit gamma isoform
1554367_at	CALHM1	hsa:255022	Calcium homeostasis modulator protein 1
1554368_at	NT5C1B	hsa:93034	cDNA FLJ40103 fis, clone TESTI2006040, highly similar to Cytosolic 5'-nucleotidase 1B (EC 3.1.3.5)
1554371_at	PKD1L2	hsa:114780	Polycystic kidney disease protein 1-like 2
1554372_at
1554374_at
1554375_a_at	NR1H4	hsa:9971	cDNA, FLJ93416, highly similar to Homo sapiens nuclear receptor subfamily 1, group H, member 4 (NR1H4), mRNA
1554376_s_at	PTPLA	hsa:9200	Very-long-chain (3R)-3-hydroxyacyl-CoA dehydratase 1
1554377_a_at	CNTNAP4	hsa:85445	Contactin-associated protein-like 4
1554378_a_at	PDE1C	hsa:5137	Phosphodiesterase 1C, calmodulin-dependent 70kDa, isoform CRA_a
1554379_a_at	TP73	hsa:7161	Tumor protein p73, isoform CRA_a
1554380_at	NEK11	hsa:79858	cDNA FLJ60411, highly similar to Serine/threonine-protein kinase Nek11 (EC2.7.11.1)
1554382_at	LINC00656	hsa:200261	long intergenic non-protein coding RNA 656
1554383_a_at	TRAM2	hsa:9697	Translocating chain-associated membrane protein 2
1554384_at	PADI2	hsa:11240	Peptidyl arginine deiminase, type II, isoform CRA_a
1554385_a_at	PADI2	hsa:11240	Peptidyl arginine deiminase, type II, isoform CRA_a
1554386_at	CST9	hsa:128822	Cystatin-9
1554388_at	VPS29	hsa:51699	Vacuolar protein sorting-associated protein 29
1554390_s_at	ACTR2	hsa:10097	cDNA FLJ51656, highly similar to Actin-like protein 2
1554391_at	LOC653581		uncharacterized LOC653581
1554393_a_at	AZIN2	hsa:113451	Arginine decarboxylase, isoform CRA_l
1554394_at	NELL1	hsa:4745	cDNA FLJ45906 fis, clone OCBBF3026979, highly similar to Protein kinase C-binding protein NELL1
1554396_at	UEVLD	hsa:55293	Ubiquitin-conjugating enzyme E2 variant 3
1554397_s_at	UEVLD	hsa:55293	Ubiquitin-conjugating enzyme E2 variant 3
1554398_at	LYG2	hsa:254773	Lysozyme-like, isoform CRA_a
1554400_at	TCTE3	hsa:6991	Tctex1 domain-containing protein 3
1554401_a_at	TCTE3	hsa:6991	Tctex1 domain-containing protein 3
1554403_a_at
1554404_a_at
1554405_a_at	LINC00161	hsa:118421	long intergenic non-protein coding RNA 161
1554406_a_at	CLEC7A	hsa:64581	C-type lectin domain family 7, member A, isoform CRA_b
1554408_a_at	TK1	hsa:7083	Thymidine kinase, cytosolic
1554409_at	WBSCR16	hsa:81554	Williams-Beuren syndrome chromosome region 16
1554410_a_at	WBSCR16	hsa:81554	Williams-Beuren syndrome chromosome region 16
1554411_at	CTNNB1	hsa:1499	Catenin (Cadherin-associated protein), beta 1, 88kDa, isoform CRA_a
1554413_s_at	SNX29P2	hsa:440352	sorting nexin 29 pseudogene 2
1554414_a_at	OSGIN2	hsa:734	Oxidative stress-induced growth inhibitor 2
1554415_at	TAF5L	hsa:27097	TAF5-like RNA polymerase II p300/CBP-associated factor-associated factor 65 kDa subunit 5L
1554417_s_at	APH1A	hsa:51107	cDNA PSEC0144 fis, clone PLACE1006610, highly similar to Gamma-secretase subunit APH-1A
1554418_s_at	SPOCK3	hsa:50859	cDNA FLJ55965, highly similar to Testican-3
1554419_x_at	GGNBP2	hsa:79893	cDNA FLJ56588, highly similar to Protein ZNF403
1554420_at	ATF3	hsa:467	Cyclic AMP-dependent transcription factor ATF-3
1554423_a_at	FBXO7	hsa:25793	F-box only protein 7
1554424_at	FIP1L1	hsa:81608	Pre-mRNA 3'-end-processing factor FIP1
1554428_s_at	NLGN2	hsa:57555	Neuroligin-2
1554429_a_at	DMWD	hsa:1762	Dystrophia myotonica WD repeat-containing protein
1554430_at	SMIM11	hsa:54065	Small integral membrane protein 11
1554432_x_at	SMIM11	hsa:54065	Small integral membrane protein 11
1554433_a_at	ZNF146	hsa:7705	Zinc finger protein OZF
1554436_a_at	REG4	hsa:83998	Regenerating islet-derived protein 4
1554438_at	KIAA1217	hsa:56243	cDNA FLJ57813, weakly similar to p130Cas-associated protein
1554440_at	KIAA0513	hsa:9764	Uncharacterized protein KIAA0513
1554441_a_at	WAPAL	hsa:23063	WAPAL protein
1554442_at	BEST1	hsa:7439	Bestrophin-1
1554443_s_at	BEST1	hsa:7439	Bestrophin-1
1554444_s_at	SLC35F6	hsa:54978	Chromosome 2 open reading frame 18, isoform CRA_c
1554445_at	ZNF85	hsa:7639	Zinc finger protein 85
1554447_at	JPX	hsa:554203	JPX transcript, XIST activator (non-protein coding)
1554448_at	JPX	hsa:554203	JPX transcript, XIST activator (non-protein coding)
1554449_at	MIER3	hsa:166968	Mesoderm induction early response protein 3
1554450_s_at	MIER3	hsa:166968	Mesoderm induction early response protein 3
1554451_s_at	DNAJC14	hsa:85406	DnaJ homolog subfamily C member 14
1554452_a_at	HILPDA	hsa:29923	Hypoxia-inducible lipid droplet-associated protein
1554453_at	HNRNPLL	hsa:92906	cDNA FLJ77927
1554455_at	LINS	hsa:55180	lines homolog (Drosophila)
1554456_a_at	LINS	hsa:55180	lines homolog (Drosophila)
1554459_s_at	CFHR3	hsa:10878	Complement factor H-related protein 3
1554460_at	ST8SIA4	hsa:7903	CMP-N-acetylneuraminate-poly-alpha-2,8-sialyltransferase
1554462_a_at	DNAJB9	hsa:4189	Similar to putative microvascular endothelial differentiation gene 1; similar to X98993 (PID:g1771560)
1554464_a_at	CRTAP	hsa:10491	Cartilage associated protein, isoform CRA_a
1554465_s_at	ZNF674///KRBOX4
1554466_a_at	C16orf13	hsa:84326	chromosome 16 open reading frame 13
1554468_s_at	FBF1	hsa:85302	Fas-binding factor 1
1554469_at	ZBTB44	hsa:29068	Zinc finger and BTB domain-containing protein 44
1554470_s_at	ZBTB44	hsa:29068	Zinc finger and BTB domain-containing protein 44
1554471_a_at	ANKRD13C	hsa:81573	Ankyrin repeat domain-containing protein 13C
1554472_a_at	PHF20L1	hsa:51105	PHD finger protein 20-like protein 1
1554473_at	SRGAP1	hsa:57522	SLIT-ROBO Rho GTPase activating protein 1, isoform CRA_a
1554474_a_at	MOXD1	hsa:26002	DBH-like monooxygenase protein 1
1554475_a_at	C19orf47	hsa:126526	Uncharacterized protein C19orf47
1554476_x_at	ZNF808	hsa:388558	ZNF808 protein
1554478_a_at	HEATR3	hsa:55027	HEAT repeat containing 3
1554479_a_at	CARD8	hsa:22900	Caspase recruitment domain family, member 8, isoform CRA_a
1554480_a_at	ARMC10	hsa:83787	Armadillo repeat-containing protein 10
1554481_a_at	EPB41	hsa:2035	cDNA FLJ50624
1554482_a_at	SAR1B	hsa:51128	GTP-binding protein SAR1b
1554483_at	TMEM37	hsa:140738	Voltage-dependent calcium channel gamma-like subunit
1554485_s_at	TMEM37	hsa:140738	Voltage-dependent calcium channel gamma-like subunit
1554486_a_at
1554487_a_at	ATF6B	hsa:1388	Cyclic AMP-dependent transcription factor ATF-6 beta
1554488_at	CEP70	hsa:80321	cDNA FLJ60498, highly similar to Centrosomal protein of 70 kDa
1554489_a_at	CEP70	hsa:80321	cDNA FLJ60498, highly similar to Centrosomal protein of 70 kDa
1554491_a_at	SERPINC1	hsa:462	Serpin peptidase inhibitor, clade C (Antithrombin), member 1, isoform CRA_a
1554492_at	THADA	hsa:63892	thyroid adenoma associated
1554493_s_at	THADA	hsa:63892	thyroid adenoma associated
1554494_at	MTHFSD	hsa:64779	Uncharacterized protein
1554495_s_at	MTHFSD	hsa:64779	Uncharacterized protein
1554496_at	RAD51B	hsa:5890	RAD51-like 1 (S. cerevisiae), isoform CRA_a
1554499_s_at	PPA2	hsa:27068	cDNA FLJ76209, highly similar to Homo sapiens inorganic pyrophosphatase 2 (PPA2), transcript variant 2, mRNA
1554500_a_at	RGS7	hsa:6000	Regulator of G-protein-signaling 7
1554501_at	TSC22D4	hsa:81628	TSC22 domain family protein 4
1554503_a_at	OSCAR	hsa:126014	Osteoclast-associated immunoglobulin-like receptor
1554504_at	NAALAD2	hsa:10003	N-acetylated-alpha-linked acidic dipeptidase 2
1554506_x_at	NAALAD2	hsa:10003	N-acetylated-alpha-linked acidic dipeptidase 2
1554507_at	NAALAD2	hsa:10003	N-acetylated-alpha-linked acidic dipeptidase 2
1554508_at	PIK3AP1	hsa:118788	Phosphoinositide 3-kinase adapter protein 1
1554509_a_at	FAM188A	hsa:80013	Protein FAM188A
1554510_s_at	GHITM	hsa:27069	cDNA FLJ52959, highly similar to Growth hormone-inducible transmembrane protein
1554511_at	WWC1	hsa:23286	Protein KIBRA
1554512_a_at	CEP89	hsa:84902	Centrosomal protein of 89 kDa
1554513_s_at	CEP89	hsa:84902	Centrosomal protein of 89 kDa
1554514_at	ACSM5	hsa:54988	Acyl-coenzyme A synthetase ACSM5, mitochondrial
1554516_at	LOC100288109///LINC00537
1554517_x_at	LOC100288109///LINC00537
1554518_at	GSTCD	hsa:79807	Glutathione S-transferase C-terminal domain-containing protein
1554519_at	CD80	hsa:941	cDNA FLJ75225, highly similar to Homo sapiens CD80 antigen (CD28 antigen ligand 1, B7-1 antigen) (CD80), mRNA
1554520_at	LOC283861		uncharacterized LOC283861
1554522_at	CNNM2	hsa:54805	Metal transporter CNNM2
1554523_a_at	CNNM2	hsa:54805	Metal transporter CNNM2
1554524_a_at	OLFM3	hsa:118427	Olfactomedin 3, isoform CRA_a
1554526_at	OLFM3	hsa:118427	Olfactomedin 3, isoform CRA_a
1554528_at	MAATS1	hsa:89876	Protein MAATS1
1554530_at	VSTM2A	hsa:222008	V-set and transmembrane domain-containing protein 2A
1554531_at	TTC12	hsa:54970	tetratricopeptide repeat domain 12
1554533_at	C2	hsa:717	cDNA FLJ38939 fis, clone NT2NE2015747, highly similar to COMPLEMENT C2 (EC 3.4.21.43)
1554534_at	DPYD	hsa:1806	cDNA FLJ53741, moderately similar to Dihydropyrimidine dehydrogenase
1554536_at	DPYD	hsa:1806	cDNA FLJ53741, moderately similar to Dihydropyrimidine dehydrogenase
1554537_at	TMEM126B	hsa:55863	Transmembrane protein 126B, isoform CRA_c
1554538_at	RHOF	hsa:54509	cDNA FLJ75043, highly similar to Homo sapiens ras homolog gene family, member F (in filopodia), mRNA
1554539_a_at	RHOF	hsa:54509	cDNA FLJ75043, highly similar to Homo sapiens ras homolog gene family, member F (in filopodia), mRNA
1554540_at	DNAH14	hsa:127602	Dynein heavy chain 14, axonemal
1554541_a_at	GPRIN2	hsa:9721	G protein-regulated inducer of neurite outgrowth 2
1554542_at	SLC25A48	hsa:153328	Solute carrier family 25 member 48
1554543_at	SPAG9	hsa:9043	cDNA FLJ58257, highly similar to C-jun-amino-terminal kinase-interacting protein4
1554544_a_at	MBP	hsa:4155	Myelin basic protein, isoform CRA_a
1554545_at	APOBEC4	hsa:403314	Putative C->U-editing enzyme APOBEC-4
1554547_at	FAM13C	hsa:220965	family with sequence similarity 13, member C
1554549_a_at	WDR20	hsa:91833	WD repeat domain 20
1554550_at	CFAP97	hsa:57587	cilia and flagella associated protein 97
1554553_s_at	YIF1B	hsa:90522	Protein YIF1B
1554554_at	CCDC57	hsa:284001	coiled-coil domain containing 57
1554555_a_at	SETD6	hsa:79918	N-lysine methyltransferase SETD6
1554556_a_at	ATP11B	hsa:23200	Truncated ATPase 11B protein
1554557_at	ATP11B	hsa:23200	Truncated ATPase 11B protein
1554558_at	DCAF5	hsa:8816	Putative uncharacterized protein DKFZp434A035
1554559_at	GPR62	hsa:118442	G protein-coupled receptor 62
1554560_at	PGM5	hsa:5239	Phosphoglucomutase-like protein 5
1554564_a_at	SPPL3	hsa:121665	Signal peptide peptidase 3, isoform CRA_b
1554565_x_at	SPPL3	hsa:121665	Signal peptide peptidase 3, isoform CRA_b
1554566_at	KCTD17	hsa:79734	BTB/POZ domain-containing protein KCTD17
1554568_at	DYNLRB1	hsa:83658	Dynein light chain roadblock-type 1
1554569_a_at	CELF2	hsa:10659	cDNA, FLJ94762, highly similar to Homo sapiens CUG triplet repeat, RNA binding protein 2 (CUGBP2),mRNA
1554571_at	APBB1IP	hsa:54518	cDNA FLJ61520, highly similar to Amyloid beta A4 protein-bindingfamily B member 1- interacting protein
1554572_a_at	SUV39H2	hsa:79723	Histone-lysine N-methyltransferase SUV39H2
1554574_a_at	CYB5R3	hsa:1727	NADH-cytochrome b5 reductase 3
1554575_a_at	BPNT1	hsa:10380	cDNA, FLJ78861, highly similar to 3'(2'),5'-bisphosphate nucleotidase 1 (EC 3.1.3.7)
1554576_a_at	ETV4	hsa:2118	ETS translocation variant 4
1554577_a_at	PSMD10	hsa:5716	26S proteasome non-ATPase regulatory subunit 10
1554578_at	ZNF70	hsa:7621	cDNA FLJ16219 fis, clone CTONG3002433, highly similar to Zinc finger protein 70
1554579_a_at	MYO18B	hsa:84700	Myosin XVIIIB, isoform CRA_c
1554580_a_at	WWP2	hsa:11060	cDNA, FLJ78996, highly similar to NEDD4-like E3 ubiquitin-protein ligase WWP2 (EC 6.3.2.-)
1554582_a_at	METTL20	hsa:254013	Protein N-lysine methyltransferase METTL20
1554583_a_at	METTL20	hsa:254013	Protein N-lysine methyltransferase METTL20
1554584_at	LRRC48	hsa:83450	Leucine-rich repeat-containing protein 48
1554586_a_at	RHOBTB2	hsa:23221	Rho-related BTB domain-containing protein 2
1554588_a_at	TTC30B	hsa:150737	Tetratricopeptide repeat protein 30B
1554589_at	LENG9	hsa:94059	Leukocyte receptor cluster member 9
1554591_at	PCAT4	hsa:118425	prostate cancer associated transcript 4 (non-protein coding)
1554592_a_at	SLC1A6	hsa:6511	Excitatory amino acid transporter 4
1554593_s_at	SLC1A6	hsa:6511	Excitatory amino acid transporter 4
1554594_at
1554595_at	SYMPK	hsa:8189	Symplekin
1554597_at
1554599_x_at
1554600_s_at	LMNA	hsa:4000	cDNA FLJ55771, highly similar to Lamin-A/C
1554601_at	NKAIN2	hsa:154215	Sodium/potassium-transporting ATPase subunit beta-1-interacting protein 2
1554602_at	RBM8A	hsa:9939	RNA-binding protein 8A
1554604_at	MBTPS2	hsa:51360	cDNA FLJ75833, highly similar to Homo sapiens membrane-bound transcription factor peptidase, site 2 (MBTPS2), mRNA
1554606_at	CEP120	hsa:153241	Centrosomal protein of 120 kDa
1554607_at	CNKSR2	hsa:22866	cDNA FLJ31987 fis, clone NT2RP7008855, highly similar to Connector enhancer of kinase suppressor of ras 2
1554608_at	TGOLN2	hsa:10618	Trans-Golgi network integral membrane protein 2
1554609_at	LOC100287896	hsa:100287896	Similar to Cytochrome c, somatic
1554610_at	ANKMY1	hsa:51281	Ankyrin repeat and MYND domain-containing protein 1
1554612_at	KIAA0226	hsa:9711	Run domain Beclin-1 interacting and cysteine-rich containing protein
1554613_a_at	KIAA0226	hsa:9711	Run domain Beclin-1 interacting and cysteine-rich containing protein
1554614_a_at	PTBP2	hsa:58155	cDNA FLJ55578, highly similar to Polypyrimidine tract-binding protein 2
1554615_at
1554616_at	SERPINB8	hsa:5271	Serpin peptidase inhibitor, clade B (Ovalbumin), member 8, isoform CRA_a
1554618_at	AGFG2	hsa:3268	HIV-1 Rev binding protein-like
1554619_at	MBLAC2	hsa:153364	Metallo-beta-lactamase domain-containing protein 2
1554621_at	DGKE	hsa:8526	Diacylglycerol kinase epsilon
1554623_x_at	DGKE	hsa:8526	Diacylglycerol kinase epsilon
1554624_a_at	SIRPB1	hsa:10326	Signal-regulatory protein beta-1 isoform 3
1554625_at	BCL6B	hsa:255877	B-cell CLL/lymphoma 6, member B (Zinc finger protein), isoform CRA_a
1554627_a_at	ASCC1	hsa:51008	Activating signal cointegrator 1 complex subunit 1, isoform CRA_a
1554628_at	ZNF57	hsa:126295	Zinc finger protein 57
1554629_at	EPHA7	hsa:2045	Ephrin type-A receptor 7
1554631_at	ATM	hsa:472	Ataxia telangiectasia mutated (Includes complementation groups A, C and D), isoform CRA_a
1554633_a_at	MYT1L	hsa:23040	cDNA FLJ54434, highly similar to Myelin transcription factor 1-like protein
1554634_at	PDS5B	hsa:23047	Sister chromatid cohesion protein PDS5 homolog B
1554635_a_at	NPAS3	hsa:64067	Neuronal PAS domain-containing protein 3
1554636_at
1554637_a_at	CBFA2T2	hsa:9139	cDNA FLJ59494, highly similar to Protein CBFA2T2
1554638_at	ZFYVE16	hsa:9765	Zinc finger, FYVE domain containing 16, isoform CRA_a
1554640_at	PALM2	hsa:114299	Paralemmin-2
1554641_a_at	TET3	hsa:200424	Putative methylcytosine dioxygenase
1554642_at	RNF32	hsa:140545	Ring finger protein 32, isoform CRA_b
1554643_at	RGS11	hsa:8786	cDNA FLJ60431, highly similar to Regulator of G-protein signaling 11
1554646_at	OSBPL1A	hsa:114876	Oxysterol-binding protein-related protein 1
1554648_a_at	DUOXA1	hsa:90527	Homolog of Drosophila Numb-interacting protein, isoform CRA_b
1554649_at	LOC100288447
1554650_a_at	LOC100288447
1554652_s_at	MAST4	hsa:375449	cDNA FLJ50564, moderately similar to Microtubule-associated serine/threonine-protein kinase 1 (EC 2.7.11.1)
1554655_a_at	RPRML	hsa:388394	Reprimo-like protein
1554657_a_at	CFAP61	hsa:26074	cilia and flagella associated protein 61
1554659_at	NEK4	hsa:6787	Serine/threonine-protein kinase Nek4 variant 2
1554660_a_at	CNST	hsa:163882	Chromosome 1 open reading frame 71, isoform CRA_d
1554661_s_at	CNST	hsa:163882	Chromosome 1 open reading frame 71, isoform CRA_d
1554662_at	C17orf47	hsa:284083	chromosome 17 open reading frame 47
1554663_a_at	NUMA1	hsa:4926	Nuclear mitotic apparatus protein 1, isoform CRA_c
1554664_at	NAIF1	hsa:203245	Chromosome 9 open reading frame 90, isoform CRA_a
1554665_at	ZNF586	hsa:54807	Zinc finger protein 586
1554666_at	LOC100130950	hsa:100130950	uncharacterized LOC100130950
1554667_s_at	METTL8	hsa:79828	Methyltransferase-like protein 8
1554668_a_at	FAM151A	hsa:338094	Protein FAM151A
1554670_at	GGA1	hsa:26088	ADP-ribosylation factor-binding protein GGA1
1554671_a_at	SRRM2	hsa:23524	Serine/arginine repetitive matrix protein 2
1554672_at	TTC26	hsa:79989	Intraflagellar transport protein 56
1554675_a_at	SYCE1	hsa:93426	Synaptonemal complex central element protein 1
1554676_at	SRGN	hsa:5552	Serglycin
1554677_s_at	CMTM4	hsa:146223	CKLF-like MARVEL transmembrane domain-containing protein 4
1554678_s_at	HNRNPDL	hsa:9987	Heterogeneous nuclear ribonucleoprotein D-like, isoform CRA_a
1554679_a_at	LAPTM4B	hsa:55353	Lysosomal-associated transmembrane protein 4B
1554680_s_at	KCNS2	hsa:3788	Potassium voltage-gated channel subfamily S member 2
1554681_a_at	MGC50722	hsa:399693	uncharacterized MGC50722
1554683_a_at	MGC50722	hsa:399693	uncharacterized MGC50722
1554685_a_at	CEMIP	hsa:57214	Cell migration-inducing and hyaluronan-binding protein
1554686_at	STAU2	hsa:27067	Double-stranded RNA-binding protein Staufen homolog 2
1554689_a_at	NLGN4X	hsa:57502	Neuroligin 4, X-linked, isoform CRA_a
1554690_a_at	TACC1	hsa:6867	Transforming acidic coiled-coil-containing protein 1
1554691_a_at	PACSIN2	hsa:11252	Protein kinase C and casein kinase substrate in neurons 2, isoform CRA_a
1554692_at	SLC23A2	hsa:9962	Sodium-ascorbic acid transporter 2
1554694_at	CCNY	hsa:219771	cDNA, FLJ95513, highly similar to Homo sapiens cyclin fold protein 1 (CFP1), mRNA
1554696_s_at	TYMS	hsa:7298	cDNA FLJ78114, highly similar to Homo sapiens thymidylate synthetase, mRNA
1554697_at	ADAMTS9	hsa:56999	A disintegrin and metalloproteinase with thrombospondin motifs 9
1554699_at	L3MBTL4	hsa:91133	cDNA FLJ33756 fis, clone BRCAN2000541, moderately similar to Lethal(3)malignant brain tumor-like 3 protein
1554700_at	CDH7	hsa:1005	Cadherin 7, type 2, isoform CRA_a
1554701_a_at	TBC1D16	hsa:125058	TBC1 domain family member 16
1554702_at	NALCN	hsa:259232	Voltage gated channel like 1, isoform CRA_a
1554703_at	ARHGEF10	hsa:9639	Rho guanine nucleotide exchange factor 10
1554704_at	ATP8B3	hsa:148229	cDNA FLJ43235 fis, clone HCHON2004007, highly similar to Potential phospholipid-transporting ATPase IK (EC 3.6.3.13)
1554705_at	SCARA5	hsa:286133	cDNA FLJ57441, highly similar to Homo sapiens scavenger receptor class A, member 5 (SCARA5), mRNA
1554706_at	OR2L13	hsa:284521	Olfactory receptor 2L13
1554707_at	SPATA6L	hsa:55064	spermatogenesis associated 6-like
1554708_s_at	SPATA6L	hsa:55064	spermatogenesis associated 6-like
1554710_at	KCNMB1	hsa:3779	Calcium-activated potassium channel subunit beta-1
1554711_at	CALHM3	hsa:119395	Calcium homeostasis modulator protein 3
1554712_a_at	GLYATL2	hsa:219970	Glycine-N-acyltransferase-like 2, isoform CRA_a
1554714_at	RELL1	hsa:768211	RELT-like protein 1
1554715_at	LINC00593	hsa:414926	long intergenic non-protein coding RNA 593
1554716_s_at	LINC00593	hsa:414926	long intergenic non-protein coding RNA 593
1554717_a_at	PDE4D	hsa:5144	cAMP-specific 3',5'-cyclic phosphodiesterase 4D
1554719_at	NDUFA10	hsa:4705	NADH dehydrogenase (Ubiquinone) 1 alpha subcomplex, 10, 42kDa, isoform CRA_b
1554721_a_at	TAF2	hsa:6873	TAF2 RNA polymerase II, TATA box binding protein (TBP)-associated factor, 150kDa, isoform CRA_a
1554722_at	TRPM3	hsa:80036	Transient receptor potential cation channel subfamily M member 3
1554723_x_at
1554724_at	SLC6A11	hsa:6538	Sodium- and chloride-dependent GABA transporter 3
1554725_at	RABGAP1L	hsa:9910	Rab GTPase-activating protein 1-like
1554726_at	ZNF655	hsa:79027	cDNA FLJ16616 fis, clone TESTI4013597, highly similar to Zinc finger protein 655
1554728_at	SLC9A1	hsa:6548	Sodium/hydrogen exchanger 1
1554730_at	MCTP1	hsa:79772	cDNA FLJ54825, highly similar to Mus musculus multiple C2 domains, transmembrane 1 (Mctp1), mRNA
1554732_at	LOC728175	hsa:728175	uncharacterized LOC728175
1554733_at	LOC728175	hsa:728175	uncharacterized LOC728175
1554735_a_at	TRIM7	hsa:81786	cDNA, FLJ95773, highly similar to Homo sapiens tripartite motif-containing 7 (TRIM7), mRNA
1554736_at	ARHGAP29	hsa:9411	Rho GTPase-activating protein 29
1554737_at	FBN2	hsa:2201	Fibrillin-2
1554739_at	IPP	hsa:3652	Actin-binding protein IPP
1554740_a_at	IPP	hsa:3652	Actin-binding protein IPP
1554741_s_at	KGFLP2///KGFLP1///FGF7
1554742_at	PMS1	hsa:5378	cDNA FLJ50966, highly similar to PMS1 protein homolog 1
1554743_x_at	PMS1	hsa:5378	cDNA FLJ50966, highly similar to PMS1 protein homolog 1
1554744_at	CARD16	hsa:114769	Caspase recruitment domain-containing protein 16
1554745_at	RALGPS1	hsa:9649	Ras-specific guanine nucleotide-releasing factor RalGPS1
1554747_a_at	2015-09-02	hsa:4735	Septin-2
1554748_at	CLCNKB	hsa:1188	Chloride channel protein ClC-Kb
1554749_s_at	CLCNKB	hsa:1188	Chloride channel protein ClC-Kb
1554751_at
1554752_a_at
1554755_a_at	MTUS2	hsa:23281	Microtubule-associated tumor suppressor candidate 2
1554757_a_at	INPP5A	hsa:3632	Type I inositol 1,4,5-trisphosphate 5-phosphatase
1554758_a_at	CD99L2	hsa:83692	CD99 antigen-like protein 2
1554759_at	SRCIN1	hsa:80725	SRC kinase-signaling inhibitor 1
1554761_a_at	HEATR2	hsa:54919	Dynein assembly factor 5, axonemal
1554762_a_at	WWC2	hsa:80014	Protein WWC2
1554763_at	UBE2DNL	hsa:100131816	ubiquitin-conjugating enzyme E2D N-terminal like (pseudogene)
1554764_a_at	LINC00301	hsa:283197	Putative uncharacterized protein encoded by LINC00301
1554765_a_at	LINC00301	hsa:283197	Putative uncharacterized protein encoded by LINC00301
1554766_s_at
1554767_s_at	CRYZL1	hsa:9946	Quinone oxidoreductase-like protein 1
1554768_a_at	MAD2L1	hsa:4085	Mitotic spindle assembly checkpoint protein MAD2A
1554769_at	ZNF785	hsa:146540	Uncharacterized protein
1554770_x_at	ZNF785	hsa:146540	Uncharacterized protein
1554771_at
1554772_at	EFCAB13	hsa:124989	EF-hand calcium-binding domain-containing protein 13
1554773_at	WFIKKN2	hsa:124857	cDNA, FLJ93258, highly similar to Homo sapiens WFIKKN-related protein (WFIKKNRP), mRNA
1554774_at	MINA	hsa:84864	Bifunctional lysine-specific demethylase and histidyl-hydroxylase MINA
1554776_at	ZFP42	hsa:132625	Zinc finger protein 42 homolog
1554777_at	ZFP42	hsa:132625	Zinc finger protein 42 homolog
1554778_at	PHLDB2	hsa:90102	Pleckstrin homology-like domain family B member 2
1554779_s_at	PHLDB2	hsa:90102	Pleckstrin homology-like domain family B member 2
1554780_a_at	PHTF2	hsa:57157	Putative homeodomain transcription factor 2
1554781_at	MGC32805	hsa:153163	uncharacterized LOC153163
1554782_at	KLHL30-AS1		KLHL30 antisense RNA 1
1554783_s_at	ARHGEF2	hsa:9181	cDNA FLJ60581, highly similar to Rho/Rac guanine nucleotide exchange factor 2
1554784_at	CNTN1	hsa:1272	Contactin 1, isoform CRA_a
1554785_at	CCDC82	hsa:79780	coiled-coil domain containing 82
1554786_at	CASS4	hsa:57091	cDNA FLJ53493, highly similar to HEF-like protein
1554787_at	STKLD1	hsa:169436	cDNA FLJ60521, highly similar to Protein kinase-like protein C9orf96
1554789_a_at	PDE8B	hsa:8622	cDNA FLJ11212 fis, clone PLACE1007958, highly similar to High-affinity cAMP-specific and IBMX-insensitive 3',5'-cyclic phosphodiesterase 8B (EC 3.1.4.17)
1554790_at	ZSCAN20	hsa:7579	Zinc finger and SCAN domain-containing protein 20
1554791_a_at	KANSL1L	hsa:151050	KAT8 regulatory NSL complex subunit 1-like protein
1554793_at	UBE3C	hsa:9690	cDNA FLJ61262, highly similar to Ubiquitin-protein ligase E3C (EC 6.3.2.-)
1554794_a_at	UBE3C	hsa:9690	cDNA FLJ61262, highly similar to Ubiquitin-protein ligase E3C (EC 6.3.2.-)
1554795_a_at	FBLIM1	hsa:54751	Filamin-binding LIM protein 1
1554796_at	DPP6	hsa:1804	cDNA FLJ60433, moderately similar to Dipeptidyl aminopeptidase-like protein 6
1554797_at	SYT16	hsa:83851	Synaptotagmin-16
1554798_at	SNED1	hsa:25992	Sushi, nidogen and EGF-like domain-containing protein 1
1554800_at	RAB39A	hsa:54734	Ras-related protein Rab-39A
1554801_at	FNDC9	hsa:408263	Fibronectin type III domain-containing protein 9
1554803_s_at	TRIM72	hsa:493829	Tripartite motif-containing protein 72
1554804_a_at	CLDN19	hsa:149461	Claudin-19
1554805_at	CLDN19	hsa:149461	Claudin-19
1554806_a_at	FBXO8	hsa:26269	cDNA FLJ41746 fis, clone HSYRA2006049, highly similar to F-box only protein 8
1554807_a_at	SPIRE1	hsa:56907	cDNA FLJ57642, highly similar to Homo sapiens spire homolog 1 (SPIRE1), mRNA
1554808_at	ACP1	hsa:52	Low molecular weight phosphotyrosine protein phosphatase
1554809_at	LOC389199	hsa:389199	uncharacterized LOC389199
1554810_at	PLA2G4C	hsa:8605	Phospholipase A2, group IVC (Cytosolic, calcium-independent), isoform CRA_d
1554812_at	CLDN20	hsa:49861	Claudin-20
1554813_at
1554814_at	UBE2O	hsa:63893	E2/E3 hybrid ubiquitin-protein ligase UBE2O
1554816_at	ASTN2	hsa:23245	Astrotactin 2
1554818_s_at	DZANK1	hsa:55184	C20orf12 protein
1554819_a_at	ITGA11	hsa:22801	cDNA FLJ78760, highly similar to Homo sapiens integrin, alpha 11 (ITGA11), transcript variant 1, mRNA
1554820_at	AGBL3	hsa:340351	Cytosolic carboxypeptidase 3
1554821_a_at	ZBED1	hsa:9189	HCG1981838, isoform CRA_b
1554822_at	PHTF2	hsa:57157	Putative homeodomain transcription factor 2
1554824_at	ZNF585A	hsa:199704	cDNA FLJ75189, highly similar to Homo sapiens zinc finger protein 585A, mRNA
1554825_at
1554826_at	CDK15	hsa:65061	Cyclin-dependent kinase 15
1554827_a_at	ADCY7	hsa:113	cDNA FLJ36387 fis, clone THYMU2008799, highly similar to Adenylate cyclase type 7 (EC 4.6.1.1)
1554828_at	PDGFRA	hsa:5156	Platelet-derived growth factor receptor alpha
1554830_a_at	STEAP3	hsa:55240	STEAP family member 3, isoform CRA_b
1554831_x_at	ALS2CR11	hsa:151254	amyotrophic lateral sclerosis 2 (juvenile) chromosome region, candidate 11
1554833_at	MCTP2	hsa:55784	cDNA FLJ57004, highly similar to Homo sapiens multiple C2-domains with two transmembrane regions 2 (MCTP2), mRNA
1554834_a_at	RASSF5	hsa:83593	Ras association domain-containing protein 5
1554835_a_at	B3GNT5	hsa:84002	cDNA FLJ34155 fis, clone FCBBF3013205, highly similar to Homo sapiens UDP-GlcNAc:betaGal beta-1,3-N-acetylglucosaminyltransferase 5 (B3GNT5), mRNA
1554836_at	USP36	hsa:57602	cDNA FLJ12778 fis, clone NT2RP2001740, moderately similar to Ubiquitin carboxyl-terminal hydrolase 36 (EC 3.1.2.15)
1554837_a_at	CYP4A22///CYP4A11
1554839_at	CIDEC	hsa:63924	Cell death-inducing DFFA-like effector c, isoform CRA_a
1554840_at	LOC280665		anti-CNG alpha 1 cation channel translation product-like
1554841_at	MTHFD2L	hsa:441024	Methylenetetrahydrofolate dehydrogenase (NADP+ dependent) 2-like, isoform CRA_a
1554842_at	SLC12A1	hsa:6557	cDNA FLJ51969, highly similar to Solute carrier family 12 member 1
1554844_at	EYA3	hsa:2140	cDNA FLJ61524, highly similar to Eyes absent homolog 3 (EC 3.1.3.48)
1554846_at	CCDC158	hsa:339965	coiled-coil domain containing 158
1554847_at	ATP6V1B1	hsa:525	cDNA FLJ57632, highly similar to Vacuolar ATP synthase subunit B, kidney isoform (EC 3.6.3.14)
1554849_at	TOR1A	hsa:1861	cDNA FLJ31500 fis, clone NT2NE2005517, highly similar to Torsin A
1554850_at	VWA5B2	hsa:90113	von Willebrand factor A domain containing 5B2
1554852_a_at	KIAA1257	hsa:57501	KIAA1257
1554853_at	CYP2U1	hsa:113612	cDNA FLJ75600, highly similar to Homo sapiens cytochrome P450, family 2, subfamily U, polypeptide 1(CYP2U1), mRNA
1554855_at	PARK2	hsa:5071	E3 ubiquitin-protein ligase parkin
1554857_at	ELMO2	hsa:63916	cDNA FLJ60834, highly similar to Engulfment and cell motility protein 2 (CED-12 homolog A)
1554860_at	PTPN7	hsa:5778	Protein-tyrosine-phosphatase
1554862_at	CMAHP	hsa:8418	HCG36856, isoform CRA_a
1554863_s_at	DOK5	hsa:55816	Docking protein 5
1554864_a_at	SDC3	hsa:9672	Syndecan-3
1554865_at
1554866_at	TMEM135	hsa:65084	cDNA FLJ55090
1554867_a_at	PRR16	hsa:51334	Protein Largen
1554868_s_at	PCNP	hsa:57092	PEST proteolytic signal-containing nuclear protein
1554869_at	WDR37	hsa:22884	WD repeat domain 37
1554871_at
1554872_a_at	HMGCLL1	hsa:54511	cDNA FLJ57919
1554873_at	CSPP1	hsa:79848	Centrosome and spindle pole-associated protein 1
1554874_at	MITF	hsa:4286	cDNA FLJ76841, highly similar to Homo sapiens microphthalmia-associated transcription factor (MITF), transcript variant 1, mRNA
1554875_at	CAMKMT	hsa:79823	Calmodulin-lysine N-methyltransferase
1554876_a_at	S100Z	hsa:170591	Protein S100-Z
1554878_a_at	ABCD3	hsa:5825	cDNA FLJ53353, highly similar to ATP-binding cassette sub-family D member 3
1554880_at	DKFZP434K028	hsa:26070	uncharacterized LOC26070
1554882_at	ERCC8	hsa:1161	cDNA FLJ32369 fis, clone PUAEN1000276, highly similar to DNA excision repair protein ERCC-8
1554883_a_at	ERCC8	hsa:1161	cDNA FLJ32369 fis, clone PUAEN1000276, highly similar to DNA excision repair protein ERCC-8
1554884_at	PRIM2	hsa:5558	DNA primase large subunit
1554885_a_at	PRIM2	hsa:5558	DNA primase large subunit
1554886_a_at	MLXIP	hsa:22877	MLX-interacting protein
1554887_at	LOC101927746	hsa:101927746	uncharacterized LOC101927746
1554889_at	TIA1	hsa:7072	cDNA FLJ61511, moderately similar to Nucleolysin TIA-1
1554890_a_at	TIA1	hsa:7072	cDNA FLJ61511, moderately similar to Nucleolysin TIA-1
1554891_at	LOC101927129	hsa:101927129	uncharacterized LOC101927129
1554892_a_at	MS4A3	hsa:932	Membrane-spanning 4-domains subfamily A member 3
1554894_a_at	PCBD2	hsa:84105	Pterin-4-alpha-carbinolamine dehydratase 2
1554895_a_at	RHBDL2	hsa:54933	cDNA FLJ40302 fis, clone TESTI2029196, highly similar to Rhomboid-related protein 2 (EC 3.4.21.105)
1554897_s_at	RHBDL2	hsa:54933	cDNA FLJ40302 fis, clone TESTI2029196, highly similar to Rhomboid-related protein 2 (EC 3.4.21.105)
1554899_s_at	FCER1G	hsa:2207	High affinity immunoglobulin epsilon receptor subunit gamma
1554901_at	GAFA1		Putative uncharacterized protein GAFA-1
1554903_at	FRMD8	hsa:83786	cDNA FLJ76883, highly similar to Homo sapiens FKSG44 gene (FKSG44), mRNA
1554905_x_at	FRMD8	hsa:83786	cDNA FLJ76883, highly similar to Homo sapiens FKSG44 gene (FKSG44), mRNA
1554906_a_at	MPHOSPH6	hsa:10200	M-phase phosphoprotein 6
1554907_a_at	HYDIN2///HYDIN
1554908_at	HYDIN	hsa:54768	Hydrocephalus-inducing protein homolog
1554909_at	CCDC36	hsa:339834	coiled-coil domain containing 36
1554910_at	PRKD3	hsa:23683	Protein kinase C
1554911_at	ABCC11	hsa:85320	ATP-binding cassette, sub-family C (CFTR/MRP), member 11, isoform CRA_a
1554912_at	ESYT3	hsa:83850	Extended synaptotagmin-3
1554914_at	PLA2G4D	hsa:283748	Cytosolic phospholipase A2 delta
1554915_a_at	PDE12	hsa:201626	2',5'-phosphodiesterase 12
1554916_a_at	JRK	hsa:8629	Jerky protein homolog
1554918_a_at	ABCC4	hsa:10257	cDNA FLJ77042, highly similar to Homo sapiens ATP-binding cassette, sub-family C (CFTR/MRP), member 4, mRNA
1554919_s_at	CFAP69	hsa:79846	cilia and flagella associated protein 69
1554920_at	SCEL	hsa:8796	Sciellin
1554921_a_at	SCEL	hsa:8796	Sciellin
1554922_at	ZNF678	hsa:339500	Zinc finger protein 678
1554923_at	ANKS6	hsa:203286	Ankyrin repeat and SAM domain-containing protein 6
1554927_at	LINC00598	hsa:646982	long intergenic non-protein coding RNA 598
1554929_at	SIK3	hsa:23387	KIAA0999 protein, isoform CRA_a
1554930_a_at	FUT8	hsa:2530	Alpha-(1,6)-fucosyltransferase
1554931_at	CYP4A11	hsa:1579	cDNA FLJ60759, highly similar to Cytochrome P450 4A11 (EC 1.14.15.3)
1554932_at	ZSWIM2	hsa:151112	E3 ubiquitin-protein ligase ZSWIM2
1554933_at	PSIP1	hsa:11168	PC4 and SFRS1-interacting protein
1554934_at	RCBTB1	hsa:55213	RCC1 and BTB domain-containing protein 1
1554937_x_at	EXOC3L1	hsa:283849	HCG28847, isoform CRA_a
1554938_a_at	ACOT11	hsa:26027	Acyl-coenzyme A thioesterase 11
1554940_a_at	LOC388882	hsa:388882	uncharacterized LOC388882
1554941_at	KLHL14	hsa:57565	Kelch-like protein 14
1554942_a_at	KLHL14	hsa:57565	Kelch-like protein 14
1554943_at	VIL1	hsa:7429	Villin-1
1554945_x_at	VIL1	hsa:7429	Villin-1
1554946_at	LINC01234	hsa:100506465	long intergenic non-protein coding RNA 1234
1554947_at	ACAT1	hsa:38	Acetyl-CoA acetyltransferase, mitochondrial
1554948_at
1554949_at	LOC554174		uncharacterized LOC554174
1554950_at	ACAN	hsa:176	Aggrecan core protein
1554951_at
1554952_s_at	NLRP12	hsa:91662	cDNA FLJ77083, highly similar to Homo sapiens NACHT, leucine rich repeat and PYD containing 12 (NALP12), transcript variant 2, mRNA
1554953_a_at	C21orf90	hsa:114043	TSPEAR antisense RNA 2
1554954_at	C21orf90	hsa:114043	TSPEAR antisense RNA 2
1554957_at
1554958_at	ZNF641	hsa:121274	Zinc finger protein 641
1554960_at	C1orf110	hsa:339512	chromosome 1 open reading frame 110
1554961_at	FGFR4	hsa:2264	Fibroblast growth factor receptor 4
1554962_a_at	FGFR4	hsa:2264	Fibroblast growth factor receptor 4
1554963_at
1554964_x_at
1554965_at	FILIP1L	hsa:11259	Filamin A-interacting protein 1-like
1554966_a_at	FILIP1L	hsa:11259	Filamin A-interacting protein 1-like
1554967_at	DIP2A	hsa:23181	Disco-interacting protein 2 homolog A
1554969_x_at	DIP2A	hsa:23181	Disco-interacting protein 2 homolog A
1554970_at	PDILT	hsa:204474	Protein disulfide-isomerase-like protein of the testis
1554971_at	OK/SW-CL.58		OK/SW-CL.58
1554972_at
1554973_a_at	ZBTB26	hsa:57684	Zinc finger and BTB domain-containing protein 26
1554974_at	ACY3	hsa:91703	Aspartoacylase (Aminocyclase) 3, isoform CRA_a
1554976_a_at	LINC00051	hsa:619434	long intergenic non-protein coding RNA 51
1554977_at	LKAAEAR1	hsa:198437	LKAAEAR motif containing 1
1554978_at	ERICH1-AS1	hsa:619343	ERICH1 antisense RNA 1
1554980_a_at	ATF3	hsa:467	Cyclic AMP-dependent transcription factor ATF-3
1554981_at	EQTN	hsa:54586	Equatorin
1554982_a_at	EQTN	hsa:54586	Equatorin
1554983_at	LINC00317	hsa:378828	long intergenic non-protein coding RNA 317
1554984_a_at	HLA-DOB	hsa:3112	cDNA FLJ55403, highly similar to HLA class II histocompatibility antigen, DObeta chain
1554985_at	ZNF396	hsa:252884	Zinc finger protein 396
1554986_a_at	SNX19	hsa:399979	cDNA FLJ76442
1554987_at	GOLGA3	hsa:2802	Golgin subfamily A member 3
1554988_at	SLC9C2	hsa:284525	cDNA FLJ46225 fis, clone TESTI4014415, weakly similar to Mus musculus solute carrier family 9, isoform 10 (Slc9a10), mRNA
1554989_at	AREL1	hsa:9870	cDNA FLJ55279
1554992_at	RASGRF1	hsa:5923	cDNA FLJ77032, highly similar to Homo sapiens Ras protein-specific guanine nucleotide-releasing factor 1 (RASGRF1), transcript variant 1, mRNA
1554994_at	RAG1	hsa:5896	V(D)J recombination-activating protein 1
1554996_at	ZNF733P///ZNF479
1554997_a_at	PTGS2	hsa:5743	Prostaglandin-endoperoxidase synthase 2
1554999_at	RASGEF1B	hsa:153020	cDNA FLJ76660, highly similar to Homo sapiens RasGEF domain family, member 1B (RASGEF1B), mRNA
1555000_at	OK/SW-CL.36		OK/SW-CL.36
1555001_at	IQCF1	hsa:132141	IQ motif containing F1
1555002_at	LOC403312	hsa:403312	putative uncharacterized protein MGC39545
1555003_at	RBL1	hsa:5933	Retinoblastoma-like protein 1
1555004_a_at	RBL1	hsa:5933	Retinoblastoma-like protein 1
1555006_at	WDR66	hsa:144406	WD repeat domain 66
[truncated: 52,676 more rows]
